# Supplementary material for: Metabolomics data of Mitragyna speciosa leaf using LC-ESI-TOF-MS
Source: Data Brief. 2018 Apr 4;18:1212–6. doi: 10.1016/j.dib.2018.04.001 (PMC5996727; doi:10.1016/j.dib.2018.04.001)
Supplement: Supplementary file 2 — Supplementary material [file mmc2.xlsx]

## Sheet: Sheet1
Supplementary Table 1: Bucket table of processed LC-MS data
RT: m/z value	MGA-1	MGA-2	MGA-3	MGA-4	MGA-5	MGB-1	MGB-2	MGB-3	MGB-4	MGB-5	MGC-1	MGC-2	MGC-3	MGC-4	MGC-5	MGD-1	MGD-2	MGD-3	MGD-4	MGD-5	MGE-1	MGE-2	MGE-3	MGE-4	MGE-5
1.20min : 218.985m/z	5413.44	0	0	0	4883.38	0	6800.33	7740.06	7020.08	0	0	0	0	7761.29	0	0	0	7495.98	0	8845.98	0	10143.5	0	0	0
1.21min : 400.946m/z	0	0	0	1139.9	0	0	0	1265.61	1315.09	0	0	2152.56	0	0	0	0	1761.44	0	0	1678.54	2590.84	0	0	2514.43	0
1.21min : 200.977m/z	0	1030.17	0	0	1310.06	1462.09	1407.65	0	0	1628.81	2000.3	0	1913.82	1999.43	1942.42	1749.87	0	0	1710.55	0	0	2668.51	0	0	2392.28
1.21min : 332.985m/z	982.292	693.288	969.905	895.08	791.173	668.95	990.926	675.645	1000.15	0	0	903.407	0	631.999	0	744.646	0	0	0	0	955.893	0	0	0	0
1.21min : 110.010m/z	24393.7	25969	24297.9	22639.6	24986.2	24463.2	25619.8	28035.5	27169.7	25985.8	29603.3	28089.8	30247.1	32142	34030.3	32483.5	30778.6	31824.1	29733.5	31426.3	37432.8	38384	37635.1	35317	34083.3
1.21min : 139.525m/z	0	0	0	0	0	0	0	708.896	0	0	774.979	504.935	0	754.885	822.334	526.513	0	0	880.606	0	547.316	736.506	772.999	0	558.605
1.21min : 151.034m/z	24140.2	23384.9	25417.3	22799.1	29187.1	27770.2	26767.5	30113	30205.3	28359.1	32508.8	30356.9	31701.9	31684.4	33043.8	30887	30781.2	31359.9	32190.2	30087.5	35051.7	37183.6	37235.2	36786.2	34094.7
1.21min : 146.029m/z	5548.45	6124.63	5154.21	5671.39	7368.12	6780.27	6004.74	0	7112.49	0	7340.08	6417.13	0	7030.25	0	0	0	6743.02	0	7278.09	7533.57	7111.02	7198.66	0	0
1.21min : 128.019m/z	24519.2	23598.9	23794	23558.6	28019.5	28193	26605.2	27426.2	26838.6	26647.5	30696	28288.5	29867.6	32093.6	31843.8	31093.2	30687	29776.5	30858.5	31214.4	35196	34940.9	33408.9	30891	31612.2
1.21min : 169.045m/z	9124.36	8242.67	8104.6	8432.29	10833.7	9728.02	10176.5	10334.2	10227.6	10068.3	11162.8	0	10863.4	10647	10796.4	9950.28	10069.5	0	10546.2	10146.1	11139	10884.8	12016	10565.5	10812
1.21min : 265.010m/z	2092.67	1964.46	2416.48	1862.6	2510.97	3187.73	4247.37	2772.32	2997.16	4029.56	3611.65	3646.07	3337.85	3618.67	3928.28	3136.49	2997.54	3436.05	3359.39	3376.98	4361.78	4318.99	3996.87	3931.67	4427.92
1.21min : 241.998m/z	8233.05	7621.19	8426.34	8082.78	10114.5	10975.3	10607.7	11530.6	11261.9	10660.6	15144.8	13468	0	13638.9	14621	14191.1	13725.7	13079	13378.8	0	17172.3	16825.3	17434.4	16537.1	16442.3
1.21min : 309.979m/z	0	0	0	813.226	0	827.021	0	928.505	670.266	557.533	706.494	0	989.146	0	0	0	909.792	553.148	0	790.916	0	938.672	0	0	0
1.21min : 272.947m/z	0	0	1489.53	0	0	4125.69	0	3714.8	4636.82	0	2896.13	0	3075.26	0	0	2832.51	2403	2380.99	2902.62	2835.49	3946.94	3651.38	0	4055.3	0
1.21min : 218.985m/z	0	5092.16	5265.88	4710.65	0	7657.44	0	0	0	7439.58	10032.1	8977.29	0	0	9093.11	9038.67	0	0	8841.18	0	10343.6	0	11070.2	9874.16	9704.28
1.21min : 140.962m/z	2799.26	1987.99	0	0	3175.32	6134.03	0	7642.83	7441.94	0	4719.51	0	3806.33	4507.07	0	0	0	0	4066.95	3105.16	5242.63	6534.69	0	0	5650.19
1.21min : 125.986m/z	0	0	1813.75	0	0	0	0	0	1702.54	0	2408.76	2524.67	1907.52	0	0	0	1798.37	0	1967.84	0	3218.82	0	0	2577.16	0
1.21min : 486.314m/z	0	0	0	0	0	0	0	1024.76	0	868.203	748.421	790.862	0	877.184	921.339	0	758.767	911.278	841.437	1009.66	857.216	0	759.64	736.422	0
1.21min : 249.935m/z	0	763.341	935.604	0	0	1882.09	1918.34	0	1778.54	1595.98	1928.8	0	1255.09	1232	1391.12	1064.51	1257.04	909.565	1226.1	1368.94	1713.37	2088.77	0	0	1724.87
1.22min : 237.030m/z	4545.05	4348.21	4851.48	4435.56	6018.89	3682.98	3652.49	4225.12	4297.01	4282.3	3615.95	3492.97	3584.21	3093.22	3548.29	3943.81	3619.63	3464.32	3393.33	3090.15	3555.89	3396.64	3633.1	3339.91	3330.2
1.23min : 181.982m/z	0	0	0	0	0	0	2190.69	0	0	2153.13	2495.81	4027.31	0	0	0	1825.64	0	2136.84	2208.7	0	2438.24	0	2531.71	0	0
1.35min : 402.246m/z	765.27	731.987	0	695.981	0	736.053	726.551	727.301	702.935	762.738	775.863	708.734	0	616.878	599.651	641.832	731.835	734.951	623.409	0	823.948	1016.42	617.486	743.128	616.542
1.37min : 188.067m/z	1197.81	1089.31	1118.92	1200.01	0	925.99	1227.89	1098.15	1106.09	1217.31	1464.77	1439.77	1399.9	1316.67	1364.68	1103.22	1256.01	1212.42	1101.22	1467.66	895.336	0	0	956.724	1149.96
1.38min : 104.108m/z	834.272	1010.15	0	0	1191.45	0	0	527.679	0	673.76	805.057	880.087	1016.74	0	0	834.005	780.671	793.066	894.655	793.57	846.167	917.704	878.452	948.251	866.153
1.38min : 150.112m/z	3589.24	3476.94	0	3343.51	4650.2	3534.08	3525.66	4444.22	4005.85	3769.94	5334.49	5450.86	5446.54	4827.44	4898.61	5091.06	4923.23	4536.83	4531.75	4350.21	3732.99	3819.86	0	3036.24	3674.36
1.39min : 242.100m/z	2299.27	1975.98	1940.86	1671.54	2271.21	1942.26	2163.92	0	2069.43	0	0	0	0	2872.97	2587.14	2193.2	2126.39	1770.82	2333.4	2185.72	3986.66	4878.16	3899.29	3915.72	0
1.41min : 305.132m/z	0	968.559	0	810.451	0	1386.64	1037.17	1024.04	1120.8	0	1414.86	0	1424.04	1325.95	1348.63	1151.78	946.372	1126.38	0	1136.3	1496.49	0	1929.55	2083.83	1642.15
1.42min : 166.105m/z	2187.93	2495.17	0	2177.67	3096.84	3385.57	3344.46	3539.82	2594.64	3203.35	4605.75	4415.64	4257.07	3677.54	4036.64	3730.45	3660.03	3409.4	3724.57	3723.43	2968.16	3220.47	3190.09	0	2783.99
1.43min : 206.101m/z	988.487	0	925.532	0	0	1113.1	0	864.46	0	0	1521.82	0	1380.66	1115.78	1212.98	893.369	1189.82	1046.06	0	917.039	1161.75	1103.94	0	0	1454.06
1.44min : 162.109m/z	0	960.156	0	871.051	0	819.817	0	0	0	799.614	0	0	844.67	0	628.42	0	0	0	0	0	0	0	990.084	1147.75	0
1.45min : 302.132m/z	0	0	1145.9	1069.45	0	0	0	1982.72	0	0	1985.46	1858.52	2025.66	0	1996.65	0	0	0	0	0	1861.72	1844.32	1888.6	2020	0
1.54min : 146.091m/z	0	0	0	0	0	883.822	0	799.471	0	934.879	938.525	1007.84	801.285	0	742.072	0	0	0	738.956	643.294	1151.28	0	993.903	900.613	0
1.56min : 202.179m/z	3933.46	4106.71	3958.63	0	0	4271.75	4724.45	4714.88	4729.36	0	5206.3	4277.75	4930.93	3978.95	4355.29	0	5452.82	5131.01	5415.41	5209.34	0	5053.41	0	0	4525.05
1.58min : 518.170m/z	1486.78	0	1324.73	1292.85	1819.6	2172.42	0	0	0	0	0	2553.06	2169.01	0	0	0	1350.64	986.553	0	1109.56	0	2097.53	0	0	0
1.59min : 332.132m/z	12312.3	13264.8	11686.2	12601.4	14657.9	11626	12959.5	12231	12930.3	12776.4	18498.9	18393.6	18696.5	18560	0	15602	15007.3	15586.6	16310.7	14150.3	24452.1	26155.2	25084.2	23472.5	24977.4
1.68min : 229.152m/z	0	1497.73	0	0	2162.51	0	1275.53	1389.38	1502.96	0	0	1741.92	1526.21	1669.2	1535.85	1233.04	0	0	1381.54	1376	1595.67	0	1942.34	0	1719.24
1.72min : 133.061m/z	2577.98	0	0	2373.63	3103.78	0	0	692.785	660.883	674.818	919.465	636.745	0	0	0	1624.68	1413.53	1446.46	0	1733.27	0	2601.86	0	0	0
1.74min : 448.164m/z	0	0	0	0	0	634.534	0	0	0	0	654.222	0	0	0	0	966.716	0	1062.2	925.763	1232.01	1147.1	0	1172.72	1261.52	0
1.78min : 156.521m/z	1553.8	1619.55	1761.2	0	1806.23	1986.86	0	1751.91	0	1623.46	0	1846.36	0	1450.33	1562.3	1716.4	0	0	1292	1848.95	1914.79	1761.53	0	1593.74	1609.81
1.78min : 181.069m/z	0	0	0	0	20989.6	0	15938.1	16317.3	17497.7	0	0	0	15707.4	16103	15686.7	18850.5	0	0	18019.1	17867.2	0	0	0	0	20639.4
1.78min : 269.042m/z	2322.21	2213.93	2014.33	1994.29	2708.09	1899.3	0	1729.19	1692.65	1823.77	1758.8	1583.75	0	1581	1672.8	1701.18	1839.26	1858.16	1916.55	1527.45	1645.46	1983.5	2042.48	1503.88	0
1.78min : 917.250m/z	4543.05	0	0	4287.61	0	4469.68	0	0	4433.17	0	4335.51	4423.75	3726.65	0	3901.8	0	4591.72	5024.97	0	0	0	0	0	0	0
1.78min : 321.015m/z	0	0	941.757	0	0	745.303	923.044	935.478	0	781.166	805.148	781.736	0	0	603.012	0	782.837	725.139	0	0	696.288	799.296	944.384	721.772	724.059
1.79min : 371.600m/z	0	2408.39	0	2412.43	0	2563.9	0	0	2486.66	2482.38	0	0	2367.35	2314.93	2409.02	0	2784.61	0	0	0	2814.81	0	3214.7	0	2947.63
1.79min : 490.173m/z	8353.4	0	8493.75	7279.15	10992.7	4857.7	0	0	4308.01	4513.29	0	4380.16	3997.52	0	4552.66	0	6736.74	7236.16	7043.88	0	5103.54	0	5615.98	4834.25	0
1.79min : 371.098m/z	0	9547.25	0	0	0	9256.4	0	0	9692.98	8055.81	0	0	0	8474.82	8296.87	0	0	9429.25	0	0	11735.1	0	0	0	10713.5
1.79min : 901.217m/z	0	5420.68	0	0	0	0	0	5171.86	5347.69	4926.81	5129.9	4459.24	4876.53	0	4541.46	0	0	5401.99	5239.67	5342.97	0	5450.55	0	0	0
1.79min : 148.060m/z	47742	50993.9	48507.8	46613.2	60914.6	23855.8	22599.7	23679.7	23582.2	23372.7	28897.4	29896.6	28364.3	26957.8	29804.9	37556.6	35300.2	35786.8	37011.3	36235.6	27985.8	27185.6	29459.4	23393.9	25483.9
1.79min : 343.121m/z	0	32131.6	0	27673.8	39598.2	31478.3	31207.2	32148.4	31651.7	32638.9	27535	27024.1	24551.2	26445	25803.8	32968	33748.3	0	34623.4	33835.9	37009.6	35335.5	38978.9	34571.4	34971
1.79min : 413.085m/z	0	0	0	0	0	0	0	4923.41	0	0	0	5263.28	0	0	5263.8	5724.35	0	5254.87	0	0	6840.5	0	6931.81	6032.51	6104.1
1.79min : 288.565m/z	0	1756.78	1696.15	0	0	1809.88	0	0	1742.31	0	1778.02	0	0	0	0	0	0	0	1916.55	0	0	0	2312.84	2028.76	0
1.79min : 753.180m/z	0	5948.95	0	0	7456.3	0	0	0	0	0	5747.89	5689.13	0	0	5461.39	6329.86	0	5877.32	0	6187.27	0	0	0	0	0
1.79min : 414.044m/z	0	8460.18	7436.33	7500.37	9220.45	0	0	7106.5	0	0	0	6747.67	6119.53	6172.99	6460.08	0	7524.13	6867.98	0	0	0	7672.19	0	0	0
1.80min : 591.123m/z	0	0	0	0	0	4554.66	4357.81	4276.95	4279.9	3923.2	4495.75	0	3725.03	4437.99	0	4195.09	0	3676.27	3987.91	3998.74	5639.48	4545.6	5919.91	5297.94	5204
1.80min : 251.032m/z	0	0	0	0	0	1888.55	1712.61	0	1921.26	0	1466.9	0	0	1764	1723.63	1608.47	0	1539.9	1574.93	0	0	0	2168.44	1663.37	0
1.80min : 561.124m/z	0	0	0	0	8149.27	0	0	6672.99	6311.36	6534.5	5734.96	0	0	0	0	0	6373.55	0	6827.08	0	6485.07	6563.29	7003.67	6489.63	6462.74
1.80min : 383.113m/z	0	9061.66	0	0	0	0	8126.85	9037.35	0	8055.71	8594.45	0	0	7760.98	0	0	0	0	0	0	0	0	10562	9231.7	0
1.81min : 258.108m/z	0	4820.37	0	0	5890.39	0	0	3906.35	3810.85	3978.11	3142.52	0	3082.54	3515.83	0	0	0	3832.08	3584.78	3810.67	3211.45	3281.72	3597.2	0	0
1.81min : 203.051m/z	13638.5	12783.6	12665.1	12007.9	0	13240.9	0	12636.5	13703.5	0	0	0	0	0	0	0	10389.5	0	9831.26	0	11359.4	11642.3	0	11296.5	0
1.82min : 699.252m/z	0	0	1483.78	0	0	0	0	0	0	0	0	1560.43	1618.14	0	0	0	0	1967.99	2571.87	2292.18	0	1127.16	1215.07	0	0
1.82min : 537.199m/z	0	2786.44	2957.03	0	0	0	0	0	3045.4	0	2584.2	0	2389.49	0	2480.2	0	0	3436.04	0	3496.44	0	0	0	0	0
1.82min : 139.530m/z	0	0	0	1733.57	2338.03	2004.16	1787.21	1706.71	1784.33	1809.88	0	1320.13	1691.81	0	1535.41	0	1314.92	1077.62	0	0	0	0	1446.34	0	1372.67
1.83min : 118.087m/z	6094.6	6648.93	6873.89	5440.95	8057.54	8141.48	7801.2	8621.63	8363.91	8189.64	7283.26	10703	7497.91	5818.8	7368.63	5757.37	6699.07	5759.96	5740.5	6405.84	7980.16	8212.73	8398.23	8021.41	7128.78
1.83min : 222.049m/z	0	1226.19	0	0	1291.49	0	0	719.367	0	0	1052.52	1036.83	1124.74	1111.13	910.735	0	0	929.181	960.661	0	0	0	0	0	0
1.83min : 607.158m/z	0	2664.44	2261.54	2320.93	0	2945.74	0	2715.05	0	0	0	0	0	0	0	2033.27	0	1869.45	2131.22	0	2322.44	2470.35	0	2063.72	0
1.84min : 428.062m/z	0	2734.43	0	2723.92	3793.57	0	1917.26	2004.29	0	1870.39	0	0	0	1936.35	0	1975.54	0	2307.75	0	0	0	1559.08	2096.74	0	0
1.84min : 294.003m/z	3622.31	0	2592.82	0	0	0	2553.25	2647.57	2090.22	0	0	2552.05	0	2193.81	2097.49	1981.96	0	2177.54	2508.75	2511.23	1887.97	1868.86	2335.27	1781.33	0
1.84min : 286.090m/z	0	0	0	0	0	0	0	2239.95	0	2467.28	0	0	2486.31	0	2464.95	0	0	1061.51	0	0	2801.98	2452.8	3292.29	2493.41	2525.31
1.84min : 519.185m/z	0	0	1336.58	1165.63	2070.97	1452.97	999.392	0	0	0	0	0	1265.05	0	0	0	1417.33	1559.37	0	1670.51	0	0	0	0	0
1.84min : 140.066m/z	2547.02	2519.96	2253.13	2512.32	0	1679.9	1638.17	0	1816.79	1767.4	0	2135.33	1988.2	2399	2516.83	2535.47	0	0	2375.68	2390.99	0	1610.29	1467.5	1512.3	1484.61
1.84min : 397.130m/z	10596.2	11354.7	10485.6	11119.9	13675.8	8940.49	8558.69	9286	9132.02	8865.21	9077.31	8463.23	8347.13	8465	8614.16	7293.66	7884.76	7389.44	7831.34	8275.38	7630.76	7554.67	7995.11	7553.26	7500.73
1.84min : 195.085m/z	24299.9	25478.9	24299.7	23095.9	30511.3	0	18726.7	18710.1	19255.4	17530.8	22281.6	20448.8	19747.5	19819	21978.2	23425.4	25136.6	24266.9	23127.4	25011.4	16306.3	16528.2	16830.7	16892.8	17110
1.84min : 177.074m/z	2888.49	3263.52	2669.6	2715.21	4301.18	0	2277.02	0	2463.4	2065.77	2850.42	0	2450.83	2485	2765.96	2686.23	2867.4	3091.1	3017.76	2956.08	2281.62	2378.15	1850.08	1794.9	2114.43
1.84min : 116.070m/z	0	1250.46	1284.97	0	0	0	1157.09	1277.29	0	0	943.718	960.187	0	712.69	841.192	872.649	0	0	1013.18	0	0	1249.21	1329.38	0	0
1.85min : 357.137m/z	0	0	0	14513.6	0	0	0	0	0	0	0	13133.4	13468	0	13802.4	15091.5	15611.1	0	15823.7	15929.1	10879.9	0	0	0	0
1.85min : 354.105m/z	0	0	0	0	0	13117.5	13197.8	0	0	12855.7	14058.6	0	0	13043.8	0	0	0	0	0	0	0	10757.5	0	9436.01	10364.2
1.85min : 885.223m/z	3443.37	0	0	2285.29	4176.78	0	3241.43	0	0	0	0	0	2643.25	0	3231.86	0	0	3136.02	0	2729.6	3193.75	3245.53	2544.75	2616.16	0
1.85min : 217.067m/z	12327.5	0	12936.7	12719.9	17082.4	0	8120.22	0	0	0	0	0	0	0	11138.5	0	11899.3	0	0	10992.1	0	8532.86	0	0	8287.68
1.85min : 322.146m/z	1487.91	1304.26	1183.99	1157.56	1651.87	1299.15	1260.58	1127.31	1300.96	1179.96	1464.26	0	1567.83	0	1742.88	1362.85	1341.38	0	0	0	0	0	0	1269.95	1308.1
1.85min : 134.045m/z	0	0	0	0	5774.77	0	2221.48	2172.27	2195.76	2398.14	3160.11	3389.55	3303.92	3421.78	3437.24	4003.76	3597.81	3592.19	0	3856.36	0	2730.56	2764.4	2078.52	0
1.85min : 411.145m/z	14183.7	15132.3	15061.9	14070	19450.9	7770.31	8585.67	8017.93	7498.3	7975.54	12717.9	12455.1	12141.6	12314	12719.4	14052.6	15530.8	15361.1	15302.5	15185.9	9035.93	8089.52	8166.67	7918.37	8373.17
1.85min : 389.162m/z	7139.08	7384.6	7072.03	6152.46	8186.69	3872.81	3934.66	3960.17	3880.94	0	6771.1	6464.79	6184.92	6230	6434.94	7887.33	7362.2	7117.46	8199.8	6894.09	3690.01	0	0	3789.85	0
1.85min : 233.055m/z	0	6350.94	0	5747.1	6663.82	6851.41	6277.28	0	7191.52	0	0	0	0	6091.67	6230	4750.15	5599.73	0	0	5179.08	5848.1	6187.14	5850.23	6305.76	0
1.85min : 504.184m/z	0	3819.12	3883.17	0	4952.83	0	0	3857	0	0	0	4126.67	0	3650.96	0	4298.79	0	0	4330.57	0	0	0	0	0	0
1.86min : 212.111m/z	5241	6164.71	5361.67	4683.13	6821.55	4072.85	3549.5	3823.33	3968.31	3324.32	5410.03	5048.33	4892.62	4515	0	4854.97	4859.44	4599.2	4907.49	5775.26	0	3970.32	0	3555.97	3010.12
1.87min : 121.065m/z	1139.55	1057.96	1017.19	0	1472.71	1441.73	0	855.064	0	0	907.089	0	888.988	1103.32	0	1185.02	1211.52	1123.76	936.392	0	777.496	1050.86	1103.92	0	1122.13
1.87min : 153.074m/z	0	800.334	665.908	0	1250.34	0	0	1022.91	0	1234.67	0	998.716	706.974	967.998	0	1072.04	1036.82	0	941.247	1119.85	1495.02	0	1242.2	1171.56	1134.6
1.87min : 667.230m/z	0	1704.23	0	1367.28	0	0	0	0	2452.63	1872.31	0	2102.88	0	1997.98	0	1868.57	1772.4	0	2008.75	0	0	0	0	0	2299.64
1.88min : 163.059m/z	21621.7	0	21909.5	0	26718.1	23305.9	25370.7	21731.9	25438.8	22867.6	23311.7	20884.8	22418.6	21684.7	0	0	24757.2	0	0	0	24360.4	25972.5	26483.8	0	26392.8
1.90min : 236.147m/z	2961.81	0	2980.4	3058.75	3364.93	4539.08	4251.13	4277.58	4382.6	4284.98	3553.78	3330.74	3260.41	3227.07	3006.59	2797.36	2917.24	0	2458.7	2676.02	0	2743.31	2326.03	0	2189.63
1.90min : 145.049m/z	18334.1	18351.5	19061	17332.9	21933.7	19047.9	19061.1	17881.5	20338.8	19009.2	17353.2	17693	18669	17096.9	17147.8	18041.6	18578.8	19132.8	20043.4	18507.4	19490.9	22686.2	23872.6	22454.4	20968.2
1.90min : 325.111m/z	105101	112250	106947	100820	131798	116782	121445	111076	121972	116069	114998	105608	108176	104980	102382	122743	120003	119666	121910	123478	131252	138457	142103	138688	135056
1.90min : 127.039m/z	24314.5	26281	25955.3	25663.6	32497.4	27056.2	26652.8	24896.4	28465	26808.8	26563.2	24775.3	25132.6	23984.7	23925.6	28275.1	28319.4	28938.1	28765.7	27937	28528.6	31174.2	32482.3	31860.2	30510.8
1.91min : 365.103m/z	39678.7	41214	40506.5	39142.7	50858	37346.1	39362.8	36414.2	39420.8	38748.3	36715.5	34978.4	35251.5	33879.1	33437	39270.6	40294.3	38581.8	38917.8	40380.3	40489.8	43805	41646.7	43028.6	40633.6
1.91min : 381.077m/z	0	6661.09	0	0	0	6197.52	0	0	6952.42	0	6247.13	5515.75	1288.27	4794.47	5503.44	6234.04	0	6731.45	6368.89	6370.1	6886.5	0	6931.14	7126.81	6680.41
1.91min : 738.153m/z	8947.67	8866.57	8678.29	8044.77	0	0	0	0	7682.85	0	0	0	0	0	0	6763.88	0	0	0	6623.4	0	7014.11	0	0	0
1.91min : 704.711m/z	0	6795.05	0	0	8528.73	0	0	0	0	0	0	6019.67	5824.24	5441.99	0	6293.35	6017.35	6101.77	0	0	0	6371.23	0	6580.63	0
1.91min : 723.181m/z	0	0	21762.4	19287.5	0	0	0	17449.1	19537.6	0	0	0	17116.6	16069.5	0	0	0	0	0	0	17467.9	0	18439.8	0	0
1.92min : 456.074m/z	0	0	0	1489.94	0	0	1746.33	0	1239.93	1462.48	0	0	0	0	1262.89	1456.61	0	0	1282.41	0	1081.3	0	1334.43	0	0
1.93min : 275.997m/z	3166.99	0	3135.8	2788.38	3515.05	0	0	2323.8	0	0	2247.36	0	0	0	0	0	0	0	0	0	1863.81	0	0	2124.33	0
1.93min : 211.550m/z	2880.34	0	2760.64	2880.26	0	0	2703.71	2349.98	2422.92	2456.23	0	0	0	0	1896.17	0	2259.97	2262.6	0	0	0	2565.32	0	2761.57	0
2.03min : 152.056m/z	0	0	0	0	0	4699.71	4706.62	4198.65	4591.26	4239.34	0	0	1253.88	1093.69	930.205	0	0	0	0	0	0	0	0	0	0
2.03min : 247.043m/z	5482.53	6500.14	6434.3	5841.73	8812.21	4831.86	4749.89	4953.33	5785.6	6020.29	2519.64	2269.16	2550.14	2663.67	2992.54	4176.71	4187.21	4569.27	4508.17	5095.14	0	4271.17	4145.74	4118.8	4546.84
2.09min : 319.098m/z	0	0	0	0	0	0	8216.59	8184.52	8249.41	7919.4	7857.38	8024.2	7955.84	7152.94	0	7143.73	6680.1	6366.38	7089.28	6980.88	9869.9	10529.4	10815.7	10357.6	9576.95
2.10min : 485.354m/z	2640.21	0	0	2282.42	0	0	0	0	0	0	3529.64	0	0	3543.15	0	0	3555.41	3250.29	3886.92	0	3205.74	0	0	0	0
2.11min : 204.084m/z	0	0	6981.78	7027.94	9642.25	4116.84	4284.85	0	4411.37	4119.38	0	3714.01	0	3299.86	3596.24	0	3967.28	4076.54	0	4228.3	0	0	0	0	0
2.11min : 229.153m/z	0	1822.95	0	0	2085.74	0	1654.34	1978.13	0	1769.96	2025.05	1757.13	2132.48	1979.27	2152.17	0	0	1450.76	0	1431.88	2015.07	2333.3	2284.71	0	0
2.11min : 261.084m/z	3506	3822.61	3991.98	3380.56	0	4250.18	3991.96	4452.04	4133.57	4079.44	3519.41	3446.33	3264.78	4020.97	3458.98	3242.39	3315.41	3528.44	3991.14	3901.96	3872.84	3950.07	3439.34	3535.7	3964
2.11min : 305.115m/z	0	0	0	0	851.652	0	1371.16	0	0	0	1501.86	0	0	0	1485.08	0	0	1270.93	0	0	1163.44	1409.92	1459.32	0	1331.57
2.13min : 291.990m/z	0	0	5568.63	0	7075.77	0	0	3864.83	0	0	0	3233.41	3215.12	2818.73	3247.97	0	0	0	0	0	0	0	0	2260.21	0
2.13min : 177.037m/z	0	0	0	0	0	0	10827.1	11081.4	10359.2	10375.5	14310.9	0	0	0	13908.1	0	10113.9	0	0	0	0	10435	10555.3	0	0
2.13min : 230.997m/z	0	0	0	0	0	1982.53	0	0	2142.04	2351.68	0	2044.07	0	2402.79	0	0	2099.12	2344.41	0	2558.13	0	2268.91	0	2226.26	0
2.18min : 190.986m/z	3429.08	3173.85	3607.8	3205.76	3792.62	2736.79	3059.94	0	2539.47	0	2679.2	2885.63	2216.92	2419.81	2668.27	2397.04	2774.42	2428.01	2381.05	2866.18	2416.28	2682.71	2211.56	1844.8	2142.51
2.18min : 172.977m/z	5157.97	5088.92	5476.26	5246.68	5886.53	4567.71	0	4103.23	4880.83	3796.6	0	0	0	3885.21	3590.2	3234.18	4171.23	4108.55	3779.42	4591.69	3791.71	3503.63	3884.91	4313.01	4242.72
2.32min : 500.133m/z	0	0	0	0	0	0	4137.19	4096.17	0	4307.17	4189.03	0	0	0	0	0	4903.64	0	0	5085.65	0	0	0	2394.98	2368.6
2.32min : 204.084m/z	16048.4	16422.6	15992.8	13978.2	19706	10655.8	9682.4	10385.6	10590.7	10423.6	8257.67	8079.97	7621.36	0	7519.37	8284.37	8733.97	7801.53	7971.79	8337.22	5043.62	4778.1	0	0	5430.23
2.32min : 407.115m/z	0	0	80892.3	0	0	56781.1	0	0	0	0	0	0	0	53151	0	0	0	57272.2	0	0	42321.3	44909.1	41163.5	40804.7	44070.5
2.32min : 193.069m/z	0	138001	130265	121384	162013	84353.4	0	0	0	82746.9	90580.5	0	79514.2	0	0	0	0	0	0	0	0	0	56819.5	0	0
2.32min : 111.044m/z	0	3612.92	3247.34	0	3740.81	1808.33	2035.92	2352.79	0	1945.47	0	0	1988.42	0	0	1922.33	0	0	2120.42	0	1251.5	1110.84	1234.68	1145.87	0
2.32min : 139.039m/z	8916.78	9265.37	9486.15	8181.84	9783.05	5951.23	5211.31	0	5796.36	5671.76	0	5502.57	0	5076.49	5471.27	5596.96	5497.46	0	6157.05	5373.97	3795.72	0	4030.88	0	0
2.32min : 291.987m/z	8261.62	8422.73	7960.9	7631.78	10405.8	5916.18	6158.14	5817.45	6013.32	0	5319.26	4935.79	0	0	4611.51	5201.96	5419.64	5156	4810.19	5731.66	4524.88	4986.34	4635.98	4666.71	4533.78
2.32min : 189.034m/z	0	0	1750.49	1539.13	0	0	0	2338.87	2283.97	1998.49	2705.66	2501.35	2518.5	2436.99	2531.06	0	0	1971.57	2302.15	2220.66	0	3983.46	3144.23	3350.84	3424.34
2.33min : 263.031m/z	2688.69	0	0	0	0	0	1905.34	0	2266.41	0	0	2129.24	1978.59	1973.61	0	2043.25	1955.25	1938.84	0	1988.15	1807.41	0	0	1788.19	0
2.33min : 457.055m/z	0	9954.09	9379.2	8973.35	0	7223.7	6427.51	7224.81	6988.99	6925.13	0	6611.81	5933.44	0	0	6509.88	6906.61	6517.22	0	7451.87	0	0	0	0	5016.2
2.33min : 210.093m/z	0	0	0	0	0	7055.16	7836.03	0	0	7367.63	9081.84	7140.06	0	0	7431.56	8608.46	0	0	0	8162.61	4732.28	5113.2	5291.01	0	0
2.35min : 691.151m/z	3350.73	3362.52	3175.74	0	0	0	0	2293.75	0	0	2470.28	2231.65	0	0	0	2254.03	2417.79	0	2540.73	0	2623.33	0	0	2730.19	2692.49
2.36min : 250.047m/z	0	2965.19	3415.94	0	4064.34	3167.3	2916.8	3376.4	0	2921.78	3299.44	3419.97	3005.95	3118	3088.16	3127.3	3519.06	2933	3122	3320.43	3515.49	3821.13	3422.59	3536.57	3568.04
2.42min : 247.038m/z	0	0	0	0	0	0	0	1833.39	0	1728.34	0	0	1408.94	0	0	0	0	0	2020.79	0	2408.88	2867.21	0	2867.87	2675.61
2.55min : 485.354m/z	1274.26	0	1298.45	0	0	1126.89	0	0	1251.01	1226.34	0	975.396	1252.06	0	0	1371	0	0	1073.76	0	0	0	0	1029.62	0
2.62min : 427.033m/z	2204.07	2021.82	2451.33	2122.89	0	2181.08	2364.25	0	2042.02	0	1996.15	0	0	1584.8	1823.28	2107.17	2295.97	0	2223.07	2152.22	2188.89	2236.8	1923.92	2035.76	1953.8
2.62min : 480.003m/z	1451.82	0	0	1017.77	0	0	1205.11	0	0	0	0	0	1084.12	946.994	1283.2	953.291	0	0	1390.2	1721.11	0	0	0	0	1535.16
2.62min : 601.047m/z	4109.61	4083.63	3554.3	3647.03	0	4538.52	4024.09	4350.99	4033.55	0	3747.47	0	0	3239	0	4353.8	4130.1	4425.7	4777.2	4533.96	4488.18	4896.83	4565.99	0	4119.7
2.62min : 630.001m/z	5689.6	0	0	0	7580	5472.05	0	5333.55	0	5098.23	0	4055.7	0	3869.99	4296.4	5358.21	5281.2	0	5501.96	5256.51	0	0	5477.02	0	0
2.62min : 441.016m/z	5110.87	4499.27	4790.84	4693.5	6583.75	5141.91	4361.1	4221.37	4424.29	4879.13	4322.65	4131.74	0	0	4781.51	5219.67	4941.73	4969.71	5342.55	0	5041.15	5514.36	5129.69	5426.09	5084.92
2.62min : 455.983m/z	0	0	0	0	1943.18	1725.07	0	1555.15	1466.75	1682.49	0	0	0	1291.65	1164.35	1692.01	1507	0	1449.03	0	1501.61	1418.83	1795.99	0	0
2.62min : 240.506m/z	0	1194.52	1237.92	0	0	1214.2	0	991.471	1482.1	0	0	0	0	0	0	0	0	0	0	0	1321.59	1502.34	1378.05	1241.41	0
2.62min : 385.059m/z	8834.43	8533.14	8187.42	8225.86	11037.9	9532.16	8930.17	9893.17	8847.68	9353.09	9061.27	7795.06	0	7835	7960.11	10653.3	10458.2	11541	11035.9	11320.7	10560.1	11182.8	11276.5	9957.77	10074.1
2.62min : 807.061m/z	12412.7	13963.5	12811	12772.3	16445.7	12812.2	13734.3	13560.7	13829.8	13224.6	11489.1	10430.2	11621.5	10827	11239.7	14066.7	14005.3	14627.1	13874.1	13546.6	14411.1	14120.3	13699	14156.5	14097.7
2.62min : 332.978m/z	0	0	0	0	0	0	0	1236.61	0	1506.7	0	1132.55	0	1051.81	0	0	0	0	1125.1	1265.91	0	1022.34	1397.11	1243.67	1216.88
2.62min : 308.028m/z	0	0	4742.61	0	0	3934.24	0	4224.26	0	3691.39	3245.28	3935.04	3453.55	3023.53	0	4393.7	0	4131.86	0	0	4488.48	3954.64	4606.12	3978.19	4036.22
2.62min : 165.039m/z	1852.19	0	1968.72	1855.7	0	0	1752.29	0	0	0	0	0	0	0	0	0	1598.5	1754.33	0	1990.91	1644.86	1839.81	0	0	1804.89
2.62min : 407.044m/z	7959.39	7644.18	7814.84	8087.26	9921.83	8173.67	7974.62	7986.84	8206.51	8382.37	7562.27	6850.08	7445.03	6682	7578.95	9186.11	9031.7	8347.3	8538.19	8772.52	0	8539.7	9223.12	8130.03	8241.49
2.62min : 210.061m/z	2783.69	3865.57	3047.1	3228.68	4343.82	3574.62	3522.43	2950.83	3352.22	2461.39	0	3714.01	2931.23	2708.87	2769.01	2789.89	3244.35	2891.95	2938.67	3413.08	3154.86	0	2738.76	2879.36	3383.84
2.62min : 367.049m/z	1153.53	990.688	1330.66	1073.91	1495.64	0	0	0	1238.39	1307.38	0	1133.57	0	1071	0	1262.13	0	0	1181.7	0	1235.92	1388.13	1107.02	1196.8	1306.02
2.62min : 631.007m/z	5847.85	6325.35	6715.99	6143.32	7503.52	6254.99	6646.87	6608.37	6111.77	6807.03	5472.05	5573.55	5903.09	5255	0	7150.53	7051.44	6907.01	7074.84	6547.22	0	6989.99	6901.66	6735.17	0
2.62min : 215.017m/z	12647.4	12581.8	12541.6	11743.8	15629	12350.8	11911.5	11468.9	11467.8	11141.5	11520.4	10995	10676.8	9734.3	10846.8	12990.1	13038.2	12875	12556.3	12870.9	12562.8	12131.3	12202.3	10895	12631.3
2.63min : 304.982m/z	1928.94	1893.36	1922.54	1825.8	2303.57	1743.35	1552.12	1620.28	1582.13	0	1651.5	1402.26	0	1349	1334.14	1456.76	1331.93	0	1503.71	0	0	1577.48	1396.4	1567.22	1539.02
2.63min : 229.004m/z	2433.88	2344.05	2200.41	0	0	1923.4	1891.91	1965.41	2316.79	0	2040.63	0	1931.33	1951.91	2313.38	2482.8	2299.99	2030.64	2357.3	0	2299.8	0	0	0	2250.82
2.63min : 999.085m/z	2189.37	2461.53	0	0	3253.83	0	0	0	0	0	2651.56	0	2368.37	2296	2251.41	0	0	0	3100.28	2873.72	2809.24	3187.44	0	0	0
2.63min : 182.079m/z	0	0	0	0	2209.42	0	0	0	1764.25	0	0	0	0	0	0	0	2013.25	1926.89	1811.81	0	2990.49	2916.35	3165.83	2923.32	2676.27
2.63min : 615.035m/z	9717.54	9726.51	9635.16	9055.61	11799.6	9177.9	9186.28	8909.57	9270.11	0	8412.84	8579.83	8459.58	0	7851.54	10467.4	11008.7	10786.1	9927.55	10000.4	9618.86	11630.9	9949.63	9585.24	9535.73
2.63min : 193.037m/z	8432.44	9061.05	0	8432.17	10720.6	8381.23	7746.6	8396.7	8411.83	8113.34	0	6823.72	7773.84	5899.73	6457.31	8433.58	9501.83	9096.76	9278.31	8801.34	0	0	0	0	8321.98
2.64min : 749.055m/z	1468.13	1692.15	1664.14	0	0	1983.18	0	1374.37	0	1291	0	1407.33	1660.37	1328	0	1455.68	1205.6	0	0	0	0	0	0	0	0
2.65min : 557.027m/z	0	0	6206.21	5350.18	7446.77	0	5653.36	5082.82	0	0	0	0	4878.89	4813.21	5197.58	4842.39	0	0	4116.91	4736.22	0	0	4901.5	4252.73	4021.51
2.65min : 379.968m/z	1800.98	2021.77	2058.09	0	0	0	0	1645.6	1684.81	1862.42	1352.5	1620.25	1449.86	1560.96	1725.65	1321.93	0	1474.21	1280.73	1370.6	1189.42	1163.34	1278.04	0	1026
2.65min : 349.035m/z	0	1659.19	1807.87	0	0	0	0	0	1572.14	1520.02	1454.99	0	1505.49	0	0	0	1440.77	1639.47	0	0	0	1382.05	0	0	0
2.74min : 345.078m/z	0	0	1824.98	0	2424.18	1297.21	1558.53	1209.15	0	0	0	2252.94	2270.81	0	0	0	1752.85	0	0	1592.24	1707.72	1990.04	0	1826.55	1760.52
2.78min : 361.069m/z	0	1233.82	0	0	0	1245.29	1080.14	0	1175.81	0	1805.95	1539.14	1565.2	0	0	1411.87	1310.53	1465.92	1413.74	1202.16	0	0	1524.47	2024.55	1605.14
2.79min : 339.088m/z	0	0	0	0	0	0	0	0	0	0	708.248	706.706	0	557.3	927.08	0	0	608.689	0	610.903	890.482	794.833	789.02	751.034	775.133
2.97min : 275.108m/z	0	2123.38	0	0	2333.01	2194.67	1555.02	1927.69	1749.24	2014.37	3004.38	2732.53	2770.68	2326.97	2630.37	1874.63	2355.92	1967.26	1821.1	2062.16	2057.9	2141.18	1959.7	0	2057.78
2.98min : 383.143m/z	1110.42	1105.14	0	1119.35	1335.43	0	0	1158.68	1148.36	0	0	0	0	0	1333.69	1068.56	1240.47	1060.48	0	1149.59	0	0	1746.04	1730.34	1811.97
3.19min : 335.072m/z	2670.54	0	2688.27	2904.1	3646.54	3142.52	3097.24	3304.45	2711.65	0	2323.29	2309.72	0	2219.93	0	0	1853.43	0	0	1876.11	0	0	1345.34	1222.38	1415.2
3.22min : 287.108m/z	0	883.854	969.783	0	991.988	0	1346.39	1485.05	0	1236.25	1388.85	1330.27	1344.44	1362.37	1189.55	0	987.524	995.806	0	0	0	0	0	1312.32	1284.3
3.64min : 166.084m/z	2368.22	2019.37	1884.75	1921.92	2805.53	2253.64	2536.91	2604.43	0	2639.13	0	2016.7	0	1517.16	0	1607.55	1910.78	0	1778.06	0	1875.07	2124.44	2239.63	1964.51	1770.37
3.95min : 407.151m/z	706.782	742.789	700.11	735.674	0	0	0	601.649	0	0	863.883	0	0	0	0	0	937.851	0	0	775.667	1233.7	1275.19	1387.45	1552.8	1113.82
3.95min : 451.142m/z	0	0	0	0	0	815.214	0	0	606.012	0	1051.22	1035.22	940.302	0	970.73	0	639.762	0	0	0	0	0	0	0	939.743
4.05min : 768.529m/z	1157.03	1453	0	1211.47	0	1543.27	0	0	1578.73	0	1649.61	0	1699.68	0	0	0	0	0	0	1676.64	1319.34	1499.94	1746.11	1347.16	0
4.10min : 585.364m/z	0	1222.93	1142.69	864.013	1128.7	944.61	952.137	1022.91	0	0	873.412	0	1330.09	1218.21	937.481	0	1267.42	1252.66	0	1137.14	824.528	1304.79	0	1069.88	0
4.16min : 868.542m/z	0	776.497	0	664.749	0	848.545	0	0	1048.44	910.263	769.807	0	0	0	0	796.355	826.019	937.291	0	0	0	0	854.563	740.78	0
4.22min : 315.198m/z	996.622	1312.89	868.456	1033.62	1241.49	916.493	873.019	0	0	0	1082.98	1063.61	0	693.446	0	0	0	1226.68	968.811	0	0	0	0	1132.43	898.513
4.22min : 599.384m/z	1940.53	0	2386.72	2014.54	0	0	2599.42	0	2035.57	2035.93	0	0	0	2370.99	0	1891.37	2366.71	0	2249.28	2234.24	0	0	0	0	0
4.25min : 882.562m/z	1080.12	0	0	0	0	741.861	1232.98	0	1180.2	1104.16	1263.77	1261.32	0	0	0	1329.36	0	1314.01	1052.81	1508.86	0	0	1290.25	1048.54	0
4.27min : 429.133m/z	0	0	0	0	0	0	0	0	0	640.123	0	0	620.442	0	839.953	0	795.156	0	765.778	747.087	577.73	0	710.139	0	0
4.28min : 531.231m/z	2122.9	2145.09	0	1947.3	0	1865.81	1757.82	1651.02	0	0	3087.78	3048.87	2692.92	2734.8	2942.22	0	0	0	0	0	2042.29	0	2108.72	2262.55	0
4.39min : 699.393m/z	786.702	0	678.088	0	0	0	0	0	0	604.541	0	0	0	760.794	0	0	647.034	0	668.864	0	672.725	800.245	0	0	0
4.47min : 239.146m/z	0	1444.99	0	1282.42	1673.31	1158.33	1731.97	1079.84	1632.41	1529.78	1544.37	1664.86	1084.31	0	1403.77	1528.71	964.107	1213.72	1431.71	1630.04	1343.99	1365.62	1426.03	1284.51	1502.89
4.47min : 261.128m/z	4096.48	4512.43	3938.38	3891.26	5344.66	4277.49	4128.64	4150.84	4292.66	4656.62	4332.15	3883.33	3721.89	3502.79	3653.01	3435.94	3520.16	3552.79	3784.64	4266.01	3391.24	3658.94	4104.05	3907.03	3410.89
4.53min : 648.205m/z	1477.31	0	1517.8	1649.16	1938.38	0	1187.22	0	1193.37	0	1771.18	1878.8	1728.08	1682.38	1663.42	0	1646.75	1590.87	1530.51	1691.35	2895.78	3439.35	3038.69	2734.36	2771.42
4.54min : 660.205m/z	2035.53	2077.89	1958.58	2187.45	2603.48	1819.69	1667.54	1643.15	1618.35	1731.54	1701.18	1831.15	1710.62	1557.93	1762.96	1791.26	1556.28	1632.14	1753.3	1852.91	2354.78	2421.68	2563.66	2854.63	2497.08
4.58min : 360.142m/z	0	0	4009.72	4426.11	0	3341.52	3749.09	2986.77	0	3679.04	0	4472.42	5091.73	4258.91	4450.94	4683.81	4540.68	4494.46	4863.01	0	6588.87	6703.2	6588.91	0	6297.54
4.58min : 369.179m/z	3788.91	3847.28	3659.38	3873.95	4587.7	2632.66	2160.69	2606.93	2118.86	0	3318.74	2835.95	2497.09	2401.02	2666.21	3612.87	3367.84	0	3058.77	2946.81	2407.49	2656.12	2863.29	2144.16	2563.51
4.59min : 188.069m/z	2632.82	2780.54	2670.82	0	0	1872.31	2158.19	1933.15	1961.09	1868.42	0	2133.3	1810.13	1987.01	1864.99	3059.68	0	3069.55	3022.87	2879.91	0	0	6484.69	6159.86	0
4.59min : 205.095m/z	0	3919.74	3218.46	3031.45	0	2770.42	0	0	0	0	0	2750.78	2708.38	2331.47	2489.28	0	4172.04	3848.44	3943.33	0	0	0	9127.86	8761.69	8429.14
4.59min : 355.100m/z	0	1594.32	0	0	0	0	2246.26	1958.55	2143.28	2347.43	0	1969.04	2244.93	0	0	1992.6	2315.94	1757.47	1960.36	0	2156.98	2340	2064.01	0	0
4.64min : 283.173m/z	0	3034.36	3145.55	2564.01	3441.38	2849.75	2770.17	2850.26	2422.6	0	0	2749.76	2820.38	2620.3	2894.45	2868.2	0	0	2651.38	2541.03	0	2582.18	0	0	2755.18
4.64min : 300.200m/z	1913.35	1908.89	1925.73	0	0	0	1736.13	0	1856.24	0	1947.17	0	1659.07	0	1803.12	0	0	0	0	1914.22	0	1862.19	0	0	0
4.64min : 305.155m/z	7072.98	7134.43	6396.52	6078.8	7372.41	6527.51	6895.3	6694.4	6818.73	6556.44	6674.11	6389.76	5948.18	0	6185.06	6001.35	5877.45	0	6619.69	6393.12	5909.04	6393.01	6021.85	6165.07	5810.54
4.64min : 321.127m/z	0	1456.48	1317.05	877.665	1262.64	1331.31	1165.32	1216.84	1170.97	1274.29	0	0	1211.74	1004.41	0	0	1185.71	1222.37	983.777	1199.05	941.461	1217.66	1023.93	1072.37	0
4.66min : 609.226m/z	1232	1142.09	926.809	1006.93	0	1067.81	1458.07	1103.72	1484.99	1427.25	1176.07	1083.89	1111.27	1149.59	1155.54	1324.07	0	0	1205.44	1366.86	0	0	979.409	996.864	0
4.67min : 399.126m/z	0	0	0	0	0	0	1265.61	1213.8	0	1169.35	0	0	0	0	0	1676.67	1726.26	1845.17	1949.34	1633.46	0	2311.26	1907.78	2131.46	2297.46
4.67min : 215.089m/z	3196.44	2970.39	3115.03	0	0	4424.61	4734.97	4286.49	4567.27	0	2820.09	2992.09	3203.51	0	0	0	6084.05	0	0	7317.62	0	0	8808.12	8325.33	8418.1
4.67min : 302.121m/z	0	1138.65	0	1006.31	0	0	1454.06	0	0	1388.41	0	1731.78	0	1326.98	1374.99	0	0	997.575	1033.07	0	0	1296.02	0	0	1564.07
4.67min : 179.068m/z	0	0	0	979.949	0	0	0	1634.07	0	0	0	881.101	0	969.419	917.982	1453.01	1712.15	1828.57	0	0	0	0	2322.3	2506.9	2467.01
4.68min : 377.141m/z	0	0	0	0	0	0	1331.24	0	0	0	0	0	0	0	0	0	2100.41	2396.08	2286.01	0	2750.78	2890.23	2931.76	2289.11	2536.39
4.77min : 449.168m/z	2508.64	0	2297.4	2104.86	3161.73	0	0	0	1327.22	1435.68	2666.11	2593.62	2481.57	0	2410.04	2555.8	2184.18	2098.37	1825.72	2654.46	3159.17	2755.43	0	3080.59	2810.54
4.77min : 355.199m/z	27846.1	28097.5	0	0	0	18615.3	19071.3	0	0	0	30156.1	28265.2	28497.9	27451	28510.8	24704.6	24827	23902.7	0	24123.1	22896.4	21849.4	21493.6	23121.3	21656
4.78min : 327.199m/z	0	0	0	0	4604.91	0	0	0	0	4076.12	4088.94	0	4101.13	3967.97	3991.03	0	0	3570.39	0	3808.23	3999.25	0	3661.48	4122.14	3902.4
4.78min : 344.226m/z	5032.43	0	3856.2	0	5061.37	3913.67	0	0	3949.01	0	0	0	3965.36	3618.99	0	3826.11	0	3670.11	0	3694.06	3755.83	3835.44	0	0	0
4.78min : 349.181m/z	9305.95	8800.04	8674.39	7953.12	10135.9	8512.3	8381.07	8916.62	8593.49	0	0	0	8091.67	8013.44	7681.71	8067.64	8240.6	8532.38	8301.11	8159.33	8938.69	8316.71	0	8066.16	8567.78
4.78min : 365.153m/z	0	0	2450.24	0	0	1960.3	2089.56	0	1976.75	2055.98	2201.43	0	0	1782.53	1797.85	2325.63	2292.89	1835.51	0	1805.11	1832.72	2053.41	0	2140.15	1949.38
4.82min : 209.152m/z	4273.73	5055.75	0	0	0	7512.13	7169	0	0	0	9750.41	9237.87	9222	9116.11	8392.56	6006.76	0	0	0	0	10349.1	10467.1	0	9308.96	9868.3
4.83min : 227.163m/z	968.367	1200.16	824.904	814.726	1073.31	1301.73	1569.68	1664.64	0	0	0	1452.95	0	1363.15	0	0	1048.55	1077.91	1195.16	858.374	1740.84	0	1568.57	1557.59	0
4.83min : 265.133m/z	1788.77	2224.09	1950.3	0	2162.01	1155.53	1272.94	1245.88	0	1280.79	1738.42	1702.38	1587.68	1533.58	1586.08	1710.84	1247.01	1389.1	1564.31	1424.7	1558.92	1530.31	1440.74	1370.86	1459.13
4.83min : 429.203m/z	0	0	0	0	0	3249.87	0	0	0	3535.05	0	0	0	3231.89	0	0	2679.84	2637.01	0	0	4098.63	4181.04	4327.4	4219.03	4147.15
4.84min : 517.216m/z	16042.2	16497	0	14093.7	19743.6	0	6792.19	0	8199.37	6561.84	0	13872.5	14653.4	14196.9	13361	10731.1	8443.29	9756.86	9364.74	9283.95	0	7830.47	7188.68	6460.75	7637.62
4.85min : 444.034m/z	0	2303.31	1802.51	0	2459.48	1885.31	1841.86	2164.86	0	0	0	0	0	1496.98	0	1646.09	1479.23	0	1484.12	1584.05	1873.21	0	2022.32	0	1770.97
4.85min : 447.073m/z	0	3931.45	0	0	4829.84	0	3665.08	3941.13	4282.37	3290.11	3536.82	3704.88	3086.42	2873.26	2925.62	0	3254.71	0	3948.59	3918.99	0	3974.66	5524.61	0	4293.09
4.86min : 211.058m/z	19116.4	20614.9	0	17162.5	24036	18840.2	18263.5	18256.8	19069.6	17940.9	17687.2	17322.9	16880.3	16080.8	17618.8	19179.6	18652.9	19262.9	17997.7	0	0	0	0	0	0
4.86min : 445.050m/z	3768.15	0	4028.03	3102.22	0	4192.23	0	0	0	0	0	0	0	0	0	4159.23	0	3665.56	0	0	4079.5	0	0	4331.69	0
4.86min : 193.047m/z	0	4356.3	0	4106.41	5318.52	0	0	0	0	0	0	0	0	0	3747.07	0	0	0	0	0	6576.87	5916.36	5843.97	0	5951.33
4.86min : 781.242m/z	4767.89	0	0	4460.68	0	5692.53	5385.17	5447.92	5901.99	5585.31	0	4976.34	0	4871.53	4665.47	6053.8	5576.13	5878.33	6252.28	6005.56	0	9111.64	9027.03	0	8825.58
4.86min : 229.069m/z	19331.6	19456.6	19004.1	17012.2	23753.5	18775.8	18326	19627.3	19233.5	18782	19277.3	18190.8	16780.7	17675.6	17041.2	18924.3	0	18913.2	19959.2	0	23873.2	26416.1	25053.7	22701	22661.2
4.86min : 411.185m/z	0	2689.74	0	0	3222.49	0	0	0	0	0	0	3321.62	0	2813.68	0	0	0	2673.73	2476.08	2374.39	4375.83	0	3813.6	0	3607.42
4.87min : 123.047m/z	0	0	1909.23	1567.01	0	1627.28	1131.17	0	0	0	0	2288.43	0	0	0	1668.01	1168.45	0	0	1629.04	0	0	0	0	0
4.87min : 151.039m/z	41675.1	41586.3	43070.6	37116.5	50708.4	29499.4	30256.8	31930.1	31289.5	29458.6	34350.5	31147.8	31437.9	29022.1	30218.8	29668.9	27953.7	0	29073.7	29878.8	29957.6	29880.5	30363.3	29718.2	30294.5
4.87min : 747.236m/z	2964.14	3228.5	3488.53	2588.16	4335.79	1964.91	2021.66	2114.3	2209.93	1994.64	0	2694	0	0	2704.5	0	1796.94	1766.76	0	0	0	0	0	0	0
4.87min : 765.245m/z	11031.9	11606.5	12427.3	10303.8	15165.9	7909.02	7487.17	8639.71	8697.75	8576.59	10350.9	9913.14	9040	8105.22	9307.29	0	7024.65	7922.38	7940.79	7740.08	5618.58	5895.59	0	5621.9	5717.24
4.88min : 353.184m/z	7976.83	7880.96	7967.08	6709.5	0	6347.45	5959.65	0	0	6750.6	0	7124.85	7637.09	0	0	0	5916.84	6343.4	6551.57	6476.16	7370.6	7747.64	7752.97	6816.54	7033.7
4.88min : 371.221m/z	0	3762.89	3683.79	3831.93	4487.98	0	0	4122.61	4152.14	0	0	4045.56	0	3623.11	3651.35	4025.53	3772.55	0	1963.96	4063.32	0	0	4050.51	0	0
4.89min : 729.313m/z	1171.01	1045.97	1137.86	1041.83	1178.25	0	1800.52	0	0	0	957.391	937.881	1186.02	3097.21	986.392	728.175	761.358	994.781	678.294	713.386	0	0	0	0	0
4.89min : 749.249m/z	27934.1	27269.5	29152.7	24843.8	32971.9	10887.4	10008.5	10999.4	11697.3	10895.5	19075	17511.5	17763.8	15277.9	16835.4	9768.99	9244.55	10054.3	10087.4	10119.8	0	0	0	0	0
4.89min : 193.047m/z	18123.3	0	0	0	0	10650.1	10715.1	11403.3	11218.7	10656.4	13608.3	13779.2	13665.8	12100.7	0	9362.53	8425.79	9628.88	9711.75	8811.63	0	0	0	5620.75	0
4.89min : 107.050m/z	8541.61	8198.97	8022.91	6737.03	9146.39	0	4507.05	4055.28	4842.44	3854.87	5592.87	5998.38	0	5357.37	5132.29	4074.38	3935.46	3879.62	4067.79	4057.4	2013.39	2308.3	2414.88	2236.33	2396.11
4.89min : 470.087m/z	3014.18	3184.01	3276.18	2783.98	3735.46	2349.91	2011.15	2231.43	2160.56	2065.79	2752.12	2321.89	2446.81	2373.08	2547.41	2023.92	0	2053.96	1849.57	2017.2	0	0	0	0	0
4.89min : 149.058m/z	5040.58	4414.55	4957.6	5023.85	5368.78	2695.12	2686.01	3043.13	3066.55	2740.57	3175.41	3455.46	3331.08	3343.93	3034.38	2436.65	2456.44	2271.06	2286.15	2210.03	1843.8	1676.63	1476.72	0	1434.5
4.89min : 213.074m/z	104041	100356	105814	93812.9	127465	58941.8	57388.2	62004.6	60946.8	59327.7	77057.4	74543.8	74550	70348.5	69121.5	52812.3	50754.9	0	0	0	0	0	0	0	0
4.89min : 731.240m/z	5125.64	5639.71	6240.31	4926.07	6844	1919.48	0	1919.35	0	2236.1	3490.94	3523.39	3199.37	0	3102.84	0	1997.65	2025.62	1961.52	2362.73	0	0	0	0	0
4.89min : 275.140m/z	0	0	0	1136.06	1701.05	0	1242	0	1431.52	0	0	1509.73	1426.08	0	0	0	0	1270.45	0	1450.25	1002.87	0	1378.79	1162.88	1449.73
4.89min : 397.109m/z	15561	0	15145.9	14654.6	0	0	9331.03	0	10016.9	0	11990.8	11279.9	11366.1	10429	0	8442.73	8657.3	9074.17	0	0	0	5574.42	5701.8	0	5041.25
4.89min : 211.059m/z	0	0	0	0	0	0	0	0	0	0	0	0	0	0	0	0	0	54175.7	56725.7	53146.7	30887.5	31447.2	32761.2	28991.9	29515.9
4.89min : 375.127m/z	61720	61897.6	61882	56353.8	75655.1	35010.7	34667.8	34042.7	34330.3	33509	42560.7	39845.2	42534.1	39521.7	40254.3	29842	28956.3	31951.9	33480.3	30661.5	18250.2	18131.7	17200.9	0	17674.1
4.89min : 787.193m/z	8633.03	0	8585.59	7455.6	0	4068.5	4158.1	4739.23	3942.55	4355.03	6110.32	0	5643.8	4606.48	0	4004.39	3669.26	3442.2	3516.26	4467.06	0	0	0	0	0
4.89min : 428.040m/z	2758.25	2717.33	2852.93	2695.73	0	1914.36	1475.65	1688.74	1684.12	1726.12	1658.29	1656.75	0	0	1373.04	0	1553.26	1499.87	0	0	0	0	0	0	0
4.89min : 177.053m/z	5113.49	5482.24	5393.86	5265.72	7123.42	0	2905.7	0	0	3355.89	4060.27	3780.93	3501.08	3722.09	3860.46	2988.88	0	0	0	0	0	0	0	0	0
4.89min : 393.207m/z	0	0	0	0	0	0	0	0	0	0	0	0	0	0	0	0	6473.82	6584.74	6399.8	0	6692.52	7031.92	6694.27	6963.66	6785.2
4.90min : 388.251m/z	3814.41	0	0	0	0	0	3989.19	0	3609.87	3640.77	3764.91	3942.14	0	3883.51	3773.68	3830.33	3125.45	3710.62	0	0	0	0	3413.12	0	3565.66
4.90min : 477.157m/z	0	1652.33	1792.53	1499.15	0	2376.75	0	2184.3	0	0	2689.82	2807.56	2465.08	0	0	2231.59	1913.65	2069.69	2047.63	2011.21	4050.08	3944.08	4298.42	0	0
4.90min : 771.233m/z	0	0	0	0	0	0	0	0	2422.64	0	0	3027.58	0	2652.77	2856.46	0	0	2532.61	2527.52	2370.42	2069.82	2314.64	0	0	2381.24
4.91min : 531.231m/z	6368.86	7097.99	6402.49	5390.94	7288.99	3166.29	3579.88	3669.32	3530.03	0	0	0	4598.72	4509.58	4557.67	5462.65	4909.97	5142.24	5449.79	5051.16	3766.13	3878.32	0	0	0
4.92min : 413.203m/z	0	0	28330.6	0	0	0	0	0	0	30320.5	39965.2	39673.9	40684.2	38494.5	39296.8	30398.9	29042.9	0	31206.9	0	44065.3	46287.9	46956	46553.9	43461
4.92min : 381.169m/z	0	0	1911.42	1759.27	2204.98	1757.23	1607.05	0	1874.92	0	2710.36	2478.03	2580.54	2460.94	2509.71	1713.39	1634.9	1589.1	1799.63	1872.08	2545.33	2981.24	2758.05	3100.86	2477.25
4.93min : 413.204m/z	30830.5	28064.5	0	25668.9	34720.5	29358.5	29109.7	31242.4	29185	0	0	0	0	0	0	0	0	29720.4	0	29796.7	0	0	0	0	0
4.94min : 547.261m/z	2420.39	2024.29	0	0	2613.84	1615.34	0	1513.6	0	0	1578.1	0	1510.52	0	0	1535.12	1500.51	1629.32	1500.52	0	1641.13	0	0	0	0
4.94min : 627.154m/z	0	1196.94	0	0	0	2366.88	2436.47	0	2236.35	0	0	2847.1	2854.73	2600.3	3021.09	2135.04	0	0	0	2368.37	0	0	0	0	2944.51
4.95min : 447.151m/z	2643.51	2579.88	0	0	3257.77	3737.22	3410.14	0	3958.9	0	4128.14	4230.1	3853.66	0	3725.41	0	2504.03	2617.84	3187.99	3175.52	0	4357.37	4195.51	3803.3	3969.85
4.97min : 365.087m/z	961.257	1308.05	1039.65	0	0	1548.63	1151.6	1456.34	1270.21	1554.75	1146.08	1221.78	0	0	1123.49	0	0	846.939	682.234	0	0	0	0	1003.27	0
4.97min : 163.039m/z	5328.45	4077.62	0	3628.95	0	7289.06	6786.32	7728.52	0	0	7512.8	7297.22	0	7059.35	0	0	0	0	0	0	0	0	0	0	0
4.97min : 347.131m/z	0	2793.63	0	0	0	3808.15	4315.59	0	0	3966.49	4414.47	0	0	0	4454.2	4359.85	0	0	4414.16	4377.13	0	4669.58	4649.61	4379.42	3961.91
4.98min : 607.266m/z	1207.11	1048.06	0	0	0	1447.23	0	1604.56	1599.47	1447.34	1522.46	1609.1	0	1383.96	1841.05	1061.87	1290.97	0	1257.48	958.242	1528.43	0	1206.3	0	1224.48
4.98min : 185.079m/z	5016.12	4686.22	5206.22	4728.84	5882.44	6735.75	6555.97	7456.87	6951.64	6486.98	8576.33	8108.36	7411.66	7392	8931.41	8477.87	8157.27	7490.96	0	8634.47	8559.13	8130.68	8549.23	8582.6	8609.82
4.99min : 437.233m/z	4802.87	5285.41	4693.38	4536.85	5688.32	4823.51	4831.09	4713.74	0	4680.52	4898.97	4699.54	4679.28	4562	4707.23	0	4629.97	4680.99	4630.87	4393.01	4815.76	4894.63	4551.88	4564.55	4846.91
4.99min : 757.221m/z	0	1640.21	0	0	0	0	0	1771.86	0	1641.4	0	0	0	0	1226.1	1378.22	1337.24	0	0	0	1883.66	2232.45	1957.77	0	1851.68
4.99min : 325.090m/z	2895.1	0	0	0	0	3651.99	0	3970.4	3470.34	0	4053.66	3773.83	4004.56	4179.67	4280.69	2639.24	0	0	2434.54	0	0	0	0	0	0
5.00min : 662.221m/z	10893.5	0	10549.6	10612	0	8170.94	8030.13	8427.24	8850.97	7564.99	9779.84	9647.5	0	0	9262.87	12145.6	12375.9	11503.9	11770	11122.5	16315.7	0	17217.2	18120.6	18384.2
5.00min : 950.292m/z	0	0	0	0	2227.04	0	1459.4	1625.89	1472.23	1629.45	1880.64	1878.8	0	1817.84	0	0	0	0	0	0	3103.83	0	3308.48	3162.97	3000.89
5.03min : 297.188m/z	1370.26	0	0	0	0	1506.75	1336.66	1395.71	1209.86	0	0	1242.06	0	1085.97	1547.9	1184.71	1094.51	0	1568.75	0	1255.77	0	0	1361	1553.64
5.03min : 319.170m/z	3135.47	2883.04	2725.17	2628.38	3542.1	3031.78	3359.9	3326.87	3336.39	2943.5	3268.34	3011.36	2991.89	3190.99	3132.94	3152.7	3104.24	2923.77	3176.63	3062.85	2808.79	2905.64	2777.53	3125.21	2812.57
5.03min : 314.213m/z	1186.06	1236.24	0	0	0	1270.13	1045.65	1489.94	0	1195.62	1153.63	1359.67	1235.92	1034.19	1235.48	1491.3	928.89	0	0	0	873.627	0	0	0	1078.22
5.06min : 476.304m/z	2230.15	2384.16	2312.4	2011.37	2652.56	2065.99	2013.12	2355.75	1950.9	2087.46	2094.52	2050.16	1969.12	1797	0	2170.77	1533.68	0	1758.65	1901.04	1631.88	0	0	1944.14	1684.25
5.07min : 401.205m/z	31242.8	33622	32435.9	29128.5	37905.7	30262.7	30033.2	31962	31262.8	32024.7	34490.5	36654.4	35595.9	33281	34634.7	43397.4	43583.5	44503.2	42369	41458.1	32005.5	34158.7	34922.1	32134.9	31195.7
5.07min : 459.276m/z	2029.69	2025.51	1987.11	1463.53	0	2083.21	1986.2	0	1638.01	2080.95	0	1711.51	0	1523	0	0	1750.8	1851.97	1828.83	0	0	0	0	0	0
5.09min : 521.186m/z	2759.81	3155.15	3211.11	0	3571.36	3324.32	3027.47	0	3071.81	0	3475.95	3418.96	3601.76	3197.9	0	2875.75	3318.5	2969.89	3371.72	3570.76	4217.92	0	4392.35	4164.7	4328.58
5.09min : 197.082m/z	1698.71	0	0	0	2517.02	0	2153.16	0	2089.63	0	0	0	1780.05	0	0	1845.09	0	0	1468.81	0	0	0	0	0	1401.08
5.10min : 859.384m/z	0	0	0	0	947.222	1004.49	1035.02	0	1097.48	944.988	1455.01	0	0	1402	0	0	1395.89	0	0	1197.04	0	2116.18	0	1668.96	1681.11
5.11min : 461.162m/z	0	0	0	0	0	5927.81	5704.39	0	6014.98	6417.58	7000.85	7336.76	6477.44	6471.87	7339.41	0	5688.55	5812.05	5867.19	0	9228.17	9546.48	8894.45	9250.18	8594.51
5.12min : 513.155m/z	0	0	2721.61	0	2738.97	2069.19	0	0	2650.23	0	2248.43	0	2105.86	0	0	0	0	0	2175.47	0	2579.45	2569.01	0	2884.98	0
5.12min : 379.165m/z	1739.51	1834.67	1359	0	0	1545.87	1529.16	1745.4	1773.64	0	1779.33	0	1912.78	1535.13	1674.66	1400.42	0	0	1457.06	1453.74	1589.04	1476.69	1426.55	1323.29	0
5.13min : 491.173m/z	0	5943.26	0	0	0	0	5637.49	6244.47	0	6454.38	0	0	6596.69	5945.68	0	5909.96	6617.19	6282.43	0	0	8336.31	8805.73	8587.84	8337.67	8109.96
5.13min : 525.284m/z	2381.62	2447.86	2577.34	2068.78	2416.5	2433.82	2357.8	2451.19	2264.88	2272.99	2258.1	2142.42	2021.4	1791	1835.25	1628.84	2226.04	1754.46	1809.21	0	2006.94	1829.9	2269.43	1862.65	2031.11
5.14min : 725.369m/z	0	0	3340.24	3608.33	0	4749.79	4170	4035.42	4406.79	3899.51	4030.35	4290.93	0	4017.41	3870.21	3825.3	0	3768.52	3432.74	3966.27	4171.63	4145.61	3948.2	4360.29	0
5.14min : 385.210m/z	110278	117635	107098	100588	0	0	79666.9	83004.2	79517.9	78500.6	108427	106165	108483	100403	106466	102175	113470	113901	112630	115931	104093	109214	0	101750	92902.4
5.14min : 341.213m/z	2404.94	2647.53	0	2472.23	2668.38	2879.49	2582.91	2729.65	2732.58	2678.72	2776.65	2573.34	2686.17	2506	0	2593.49	2652.94	0	2441.88	2493.94	2247.23	2479.98	2710.28	2132.52	2208.75
5.14min : 903.262m/z	0	0	3069.24	2934.02	0	2869.21	0	0	2743.42	0	0	0	3578.3	3049.23	0	0	0	0	0	2725.37	3471.38	3414.15	0	0	0
5.15min : 409.175m/z	0	2672.08	0	2512.01	0	3507.54	0	3751.42	3688.8	3331.22	3630.66	3131	2934.85	0	3672.96	0	2845.27	0	3084.22	2928.25	3564.36	0	0	0	3680.77
5.17min : 703.284m/z	6883.65	7098.25	7406.76	6769.07	8318.33	7604.6	7059.4	8487.6	7869.64	7525.01	8667.76	7759.57	7766.08	7956.43	8129.95	7405.65	7625.25	8162.53	7679.58	8394.93	11278.9	11125	10667.4	10447.3	10050.5
5.17min : 843.386m/z	0	0	0	1140.41	1279.17	0	1034.01	0	0	0	0	0	1476.94	0	1713.47	1041.08	0	0	997.943	1045.74	0	0	0	0	0
5.18min : 863.199m/z	3721.39	3919.77	4043.96	0	0	4385.44	0	0	0	3900.53	0	2358.07	0	0	2440	3326.29	3840.5	0	4015.89	0	4756.65	4895.22	4513.24	0	0
5.18min : 415.221m/z	78750	83426.5	83189.6	80830.6	102808	92689.2	83929.7	87482.4	89280.8	87436.6	117986	117348	117669	114412	119937	82219.6	85450.7	90345.4	93762.1	89781	116856	122376	116958	112530	117401
5.19min : 862.193m/z	0	1527.55	1505.33	1337.55	1678.38	1309.94	1356.07	1349.66	0	0	0	0	0	694.999	779.952	0	1074.95	0	0	0	1438.6	1260.94	1225.44	1098.54	0
5.19min : 207.064m/z	11529.8	13109.6	12100.6	12290.4	14858	10976.3	10624.1	11368.9	12065	11562.6	10568.3	10102.7	9830.67	0	10648.8	9618.86	9735.39	10743.6	9839.76	10712.1	9467.41	9608.32	9497.73	8733.76	10042.3
5.19min : 809.272m/z	26636.9	30226.4	0	29181.9	38909.2	44341.9	42500.8	47767.6	46238.6	47227.5	28385.4	26396.5	25227.3	25483.8	26878.7	39717.9	39399.1	42048.7	41772	44083.5	54145	54282.7	57474.9	51997.8	55079.8
5.19min : 225.074m/z	36269.4	39898.1	37467.9	35398.6	47057.5	42483.7	39135.7	40659.6	38524.3	38327.7	32139.4	30283.9	29338.9	30165.4	30372.7	35612	35262.7	0	34305.8	37873.7	41389.3	42009.3	41319.8	39340.5	39377.2
5.19min : 422.164m/z	3524.31	3606.29	3801.35	4328.73	4346.51	3545.95	3745.07	4415.06	0	3646.73	3097.4	3018.45	2583.54	2581.97	0	3501.2	3537.55	3610.54	3427.32	0	0	0	0	0	3985.94
5.19min : 847.213m/z	8272.81	8650.36	0	8659.05	10223.3	9589.13	9639.78	9862.5	10302.3	0	0	5983.17	5807.65	5520	6074.93	8861.42	8994.12	0	8516.08	8822.94	10002.9	9438.41	11276.5	9896.25	9657.26
5.19min : 405.137m/z	0	36887.9	0	35081.1	0	41342.1	39645.6	40375.5	40628.6	40311.7	30605.2	28690	29263.2	29175.9	29454.4	36273.6	0	36442.2	37461.9	36664.3	43461.1	42564.4	0	42452.8	43237.7
5.19min : 243.084m/z	70076	76218.9	73147.4	69705.7	88399.5	86531.1	81410.4	86850.1	81013	83350.6	65676.1	62314.8	62597	60913.9	60212.8	69618.5	74942.5	79059.2	78545.1	79416.2	87056.8	93343.9	95096.2	87001.4	84480
5.19min : 831.254m/z	0	0	0	0	10229.3	0	0	10808.8	0	10727.8	5191.16	0	0	0	0	9188.22	0	8787.5	9884.1	0	10254.9	11133.5	10504.2	0	9808.75
5.19min : 458.052m/z	3252	3663.31	0	3258.48	4407.09	3221.07	2998.68	2940.04	3030.18	3465.35	0	0	0	1917.97	0	2225.8	2565.51	0	2057.94	0	2152.16	0	2518.06	0	2524.28
5.19min : 427.119m/z	19374.7	22806.6	0	0	24767	22536	21584.2	22323.2	22482	22510.7	16440.7	0	15174.6	14771.9	15036.8	19578.8	18339	19229.3	19838.4	0	21505.9	21702.4	22605.2	0	0
5.19min : 569.309m/z	1386.57	1446.97	1396.89	1358.18	1570.98	1343.28	1216.95	1384.47	1296.99	1202.13	1318.21	1428.62	1360.68	1183	1407.39	0	1173.71	1169.3	1508.89	1178.52	0	0	0	0	1234.97
5.19min : 477.066m/z	3077.32	3472.38	3431.77	3237.2	0	1745.5	3172.91	0	1628.13	0	0	0	0	0	0	3093.16	1156.21	1261.07	0	0	0	0	1616.83	0	1122.04
5.19min : 193.048m/z	7241.63	7341.25	7485.39	7515.48	9544.14	9598.66	8601.83	9204.14	8851.75	8871.69	6511.14	6803.44	6693.61	6822.88	6611.47	7300.36	7902.16	7269.19	8406.91	8271.54	10156.1	10348.4	10128.6	9289.65	9353.39
5.19min : 459.054m/z	11003.8	10549.3	10768.3	10693.5	13548.7	11690.5	10122.7	11525	10678.9	11490.8	9293.29	8527.11	8241.53	8499	0	9446.13	9990.45	0	9530.64	10312.3	10774.4	11757.4	11348.2	11023.5	9826.52
5.19min : 863.198m/z	0	0	0	4424.91	4813.08	0	4767.01	3999.6	3962.19	0	0	0	2985.86	0	0	0	0	3596.2	0	3839.2	0	0	0	0	4511.21
5.19min : 151.039m/z	29607.6	32003.8	32859.2	29877.3	40842.9	37511.3	34004.4	36654	35750.3	37606.7	27282.5	26226.2	25294.2	23548.5	25683.4	32726.5	31082.3	33160.8	32695.8	34272.2	0	38037.7	41134.3	39074.6	39710.7
5.19min : 123.045m/z	3188.74	3288.88	3234.19	3406.78	4331.57	3817.11	3699.88	3244.61	3913.18	3558.83	0	3249.63	2357.29	0	2304.65	2985.56	3610.4	3701.31	3828.02	3196.94	4168.23	4265.07	4296.06	3957.25	4373.32
5.19min : 242.557m/z	0	0	0	0	0	3577.49	0	0	3615.65	0	0	0	0	2887.2	3000.64	0	2765.06	3203.34	3182.43	3214.47	2828.88	0	3821.11	3427.82	3766.14
5.20min : 673.275m/z	6246.52	6195.98	6531.31	5962.06	7894.48	3953.37	3931.43	3806.35	4432.07	0	0	7241.45	0	6802.92	6806.11	4636.93	5322.57	0	5761.09	5298.66	5460.45	6297.94	5523.51	5784.33	0
5.20min : 309.096m/z	0	3463.32	0	0	4031.54	4109.16	3423.93	0	4327.51	4112.48	0	0	0	5132	5511.79	0	4536.44	4289.55	0	4464.59	0	0	0	0	5854.3
5.20min : 165.053m/z	36535.9	39238.8	38806.9	36742.5	46533.8	45992.6	43673.3	46650.8	0	46095.8	34202.4	32968.8	32554.1	31408	30687.1	38682.5	38987	40459.5	41248.7	41260.5	47318.5	49656.6	51255	48606.7	43953.4
5.22min : 169.049m/z	0	1547.4	0	0	0	1593.17	1428.41	0	1320.6	1234.68	1786.1	1755.1	1586.73	0	0	1614.01	0	1551.42	1384.22	1258.25	1156.81	1297.14	1327.76	1660.04	0
5.22min : 775.266m/z	2583.88	2404.81	2407.33	2354.11	2882.52	3403.02	2904.73	2908.16	0	3360.12	0	0	0	0	0	0	2294.92	0	2619.33	0	0	0	0	0	0
5.23min : 505.187m/z	3830.22	4231.32	0	3863.33	4744.66	3431.54	3603.54	3367.11	0	3638.7	0	4570.77	4212.35	4282.99	4307.27	2993.55	3283.09	3054.73	2758.45	3113.54	3518.01	3698.67	0	3558.65	0
5.24min : 177.053m/z	7576.09	7391.29	7185.09	6544.39	9060.62	7806.58	7424.21	7822.07	7999.49	8125.01	7145.79	7293.16	6458.19	6326.97	6634.49	6130.87	5848.25	6279.12	6150.49	6343.48	6521.08	0	7037.62	6276.1	6449.24
5.24min : 613.332m/z	0	0	0	1045.27	1101.82	0	0	0	966.111	0	913.075	0	807.557	874	1043.95	0	0	0	0	0	814.481	0	840.149	784.445	847.343
5.25min : 195.064m/z	0	3912.1	3899.28	3925.3	0	0	4175.96	4152.96	4387.68	4702.84	3076.84	3223.27	3207.57	0	3221.18	0	3148.67	0	0	0	2601.16	2783.59	0	0	2471.93
5.26min : 467.154m/z	0	0	3130.5	0	0	0	0	0	0	3132.05	4238.51	4214.89	0	0	4288	0	0	0	3352.2	0	3500.91	0	4257.35	0	0
5.26min : 487.666m/z	1648.61	0	0	1420.06	0	0	0	0	1037.46	0	0	1681.09	0	0	0	0	1605.7	0	0	1397.64	0	0	1392.83	0	1179
5.26min : 475.178m/z	3880.13	4125.83	0	3938.06	0	0	0	0	0	0	0	5090.92	0	4924.75	0	0	3642.05	3361.07	3606.03	3713.02	0	4970.22	0	0	4662.38
5.26min : 973.346m/z	830.737	2734.67	0	0	3206.76	0	0	0	0	0	3200.01	0	3134.43	2814.97	0	0	0	0	2268.4	0	0	2566.89	0	2561.11	0
5.26min : 497.158m/z	0	2857.67	2620.77	2691.14	3230.46	0	0	2808.65	2457.02	2652.83	2785.21	2949.51	2715.77	2569.62	0	0	0	0	0	2275.97	2476.03	0	0	0	0
5.27min : 469.151m/z	0	0	0	0	4838.32	0	3936.84	4031.88	0	0	5478.87	0	4776.75	0	4983.62	0	0	0	0	0	4480.15	0	4799.43	4637.09	0
5.27min : 149.057m/z	0	0	2786.97	2190.7	2999.42	2349.86	0	2475.23	2353.69	2207.82	0	0	0	0	0	0	0	0	0	1968.93	0	0	0	0	0
5.28min : 389.142m/z	71312.8	73833.9	71914.7	64606.9	87796.9	63683.6	66648.5	68693.9	65493	67893.4	27197.7	25886.5	27222.5	26033.9	27393.2	51068.9	52877.5	51740.4	51611.8	53976	27949.6	28969.9	29350.5	27608.5	27184
5.28min : 799.267m/z	4358.49	3817.67	4445.16	3926.65	0	0	4110.06	4364.89	0	3591.62	0	0	0	0	0	2377.16	2577.55	2191.94	2833.15	2664.08	0	0	0	0	0
5.28min : 443.076m/z	8708.2	7406.34	8261.69	7043.03	9725.54	7091.73	7338.36	6831.43	7200.89	7694.54	3318.77	0	0	0	0	5964.02	5754.29	0	5395.66	5635.15	0	6915.64	6593.58	3282.92	0
5.28min : 227.090m/z	52479.9	0	53487.9	47912.8	65284	0	0	52592.5	50294.8	53100	0	18862	18465.1	0	0	0	39360.9	0	38688.1	40548.3	0	0	21828.8	0	20799.2
5.28min : 209.079m/z	8541.97	8778.39	8120.94	7576.62	0	0	8232.05	0	7937.88	8841.06	0	0	0	0	3161.93	6103.03	0	6303.61	6766.68	6151.32	0	4219.21	0	0	0
5.28min : 411.126m/z	0	15646	15492.6	0	0	0	0	0	0	14277.8	5010.37	0	4618.07	4816.98	5683.03	10775	11385.3	10087.4	0	0	0	0	0	0	0
5.28min : 107.050m/z	4512.33	4263.96	4310.29	0	5411.42	4107.27	4239.37	4418.28	3629.56	4177.1	0	1523.93	1512.08	1466.05	1603.65	0	3199	3295.54	3689.18	3280.43	1651.35	1774.71	1700.79	1548.9	1918.03
5.28min : 759.272m/z	6352.59	6830.92	7141.77	6251.66	8459.56	0	7245.85	7427.86	7214.18	7643.92	0	0	0	0	0	4783.67	4862.42	4267.58	4649.19	4693.5	0	0	0	0	0
5.29min : 387.137m/z	0	0	1713.5	1965.34	0	0	0	0	1871.03	0	0	2091.73	0	2129.71	0	1814.25	1946.28	1824.32	2193.09	2027.51	0	0	0	0	0
5.30min : 451.251m/z	3589.93	3596.88	3538.97	2675.1	3995.21	3411.43	3624.49	3122.62	3762.38	3363.38	4057.53	3471.68	3736.09	3523	3416.78	4122.89	3447.08	3067.49	3439.89	3191.77	3259.58	4010.88	3805.9	3461.78	3487.61
5.30min : 753.321m/z	2922.88	3499.59	3551.56	3080.76	3972.11	5891.42	0	6875.28	6747.9	6727.48	8272.26	8034.34	7743.75	7854.63	8183	6576.58	6683.57	6091.8	6292.45	6247.25	6420.41	6586.97	7113.77	6619.45	6380.85
5.30min : 446.292m/z	0	0	0	2459.62	0	0	2932.98	0	0	2289.22	0	0	0	2576	0	2347.01	0	0	2641.07	0	0	2846.43	0	2398.12	0
5.30min : 429.257m/z	2272.11	0	2529.97	2083.69	2919.91	2286.47	2805.84	0	2834.63	0	2541.29	2700.08	2682.14	2337	2386.66	0	0	2180.44	0	0	0	0	0	0	0
5.30min : 561.203m/z	4589.64	3758.36	4408.24	3567.69	0	2920.98	2835.28	0	0	2961.94	3421	0	3305.3	0	3106.67	4702.55	4383	4349.72	4289.27	0	4220.28	4568.98	5156.93	4195.79	4328.3
5.30min : 483.239m/z	0	0	1462.09	0	0	1391.12	1418.82	1477.65	0	1313.66	0	0	0	1633.92	1687.24	1768.8	0	1505.9	2106.99	1646.55	1880.51	2018.19	0	1740.43	0
5.31min : 963.367m/z	3927.78	3912.12	3711.86	3393.7	4941.69	2975.86	3532.93	3458.36	3216.93	3355.76	0	0	0	1238.68	1185.28	3733.27	4083.74	3409.93	3712.35	0	0	1380.13	0	0	1632.28
5.31min : 369.215m/z	86400.2	90027.5	82462	0	107166	115512	124404	124167	123053	117699	280676	270099	257049	246382	265269	137013	133255	126935	127968	137586	150045	153355	160472	157052	144765
5.32min : 575.221m/z	214551	229576	212753	207579	281250	178398	183286	181828	180899	178444	168193	158370	152668	152446	157733	240730	248293	240647	244934	253910	170807	176364	170343	172260	174102
5.33min : 967.284m/z	2006.44	0	1972.85	0	2987.85	0	1108.34	0	1491.95	0	2201.43	0	1987.22	2025.43	2085.66	1426.79	0	0	1201.33	1390.54	0	0	0	0	911.993
5.33min : 483.239m/z	0	1595.53	0	1519.62	2135.08	0	0	0	0	0	1954.42	1798.7	1576.87	0	0	0	2177.51	0	0	0	0	0	0	0	2110.52
5.34min : 627.153m/z	0	0	0	0	3306.79	0	0	0	4221.28	0	0	0	4589.27	4287.99	0	0	0	3177.24	0	0	4457.91	4962.59	0	4094.38	4239.18
5.34min : 490.318m/z	0	795.951	901.292	930.835	0	1090.54	1191.28	0	1046.26	943.914	0	1002.77	783.421	828.998	0	808.78	0	727.735	771.988	788.425	983.064	913.359	0	0	881.709
5.35min : 473.292m/z	750.378	744.012	942.701	979.068	1178.26	0	1212.83	1175.63	1194.48	0	1078.35	0	0	968.998	0	876.057	1080.13	0	949.504	0	1102.19	1049.32	0	0	0
5.37min : 365.183m/z	1108.39	954.477	891.777	993.703	1451.87	882.314	939.928	1040.71	0	0	0	797.959	0	725.458	713.696	760.924	793.043	695.593	0	733.591	819.419	1269.1	0	920.989	849.684
5.38min : 685.274m/z	10438.1	11862	10827	10719.3	13814.8	9789.25	9800.76	10653.2	10655.7	10113.1	0	12184.3	11545.6	10621.4	11141.9	10991.7	10938.8	10086	9998.22	9892.09	11430.1	12470.1	11862.3	10746.2	12216
5.38min : 673.090m/z	3575.79	3920.39	3272.43	3712.86	1095.85	928.141	716.278	723.117	954.042	3315.64	2896.18	0	0	816.999	0	0	0	2679.7	0	3044.11	0	666.653	3138.98	0	756.442
5.39min : 579.148m/z	148172	160331	156803	151421	0	147217	151109	155880	150684	141441	137569	130163	125432	124033	126254	126370	120990	129863	134429	128663	142455	141790	142923	134155	135641
5.39min : 793.417m/z	8753.32	9676.61	8870.78	8955.85	0	5199.96	5276.73	0	5663.92	4589.04	8396.96	7040.7	7582.43	7163.22	7358.62	8768.51	7886.82	9327.9	8430.88	9127.11	6868.48	7231.47	6662.46	6559.17	7365.77
5.39min : 975.361m/z	9375.5	0	9833.73	9396.7	0	6891.82	6942.95	7443.37	6929.7	6859.08	9078.38	8966.14	8193.22	7484.96	8102.38	8695.37	8113.13	8632.73	8763.15	9387.33	8443.47	8335.36	8205.6	7520.43	8074.36
5.39min : 601.132m/z	2597.18	0	2491.56	2531.83	0	0	2401.96	712.704	2814.9	0	0	0	0	2105.98	0	0	0	0	2273.63	0	2202.36	2456.06	0	0	0
5.39min : 797.449m/z	77160.6	83367.9	81430.4	77391.9	0	45672.4	44290.1	46050.5	46670.5	44471.5	72670.8	68635.6	67592.6	64848.7	66744.1	75750.5	64941.5	68831.9	74411.7	74837.6	57121.5	61163.2	57243.2	50778.5	54332.8
5.39min : 367.199m/z	0	0	0	16789.6	0	0	19782.9	0	19004	0	12664.2	12341.5	0	0	0	0	12071.7	11912.8	12727.2	0	0	0	15758	0	0
5.40min : 254.138m/z	1035.85	0	0	0	0	0	501.435	691.674	0	658.571	837.162	0	706.991	766.998	806.268	706.917	0	0	756.507	779.16	660.251	0	693.761	691.084	739.732
5.40min : 211.089m/z	515.505	445.661	0	0	0	343.572	0	0	0	0	0	0	0	0	0	0	310.024	461.159	439.587	0	0	391.008	0	0	393.94
5.40min : 159.067m/z	3867.88	4258.77	4161.13	3481.95	0	2694.05	2861.89	2919.42	0	3122.73	3558.09	3484.86	3648.6	3026	0	3283.08	3281.45	3363.16	3340.61	3527.19	2747.64	3175.38	3254.29	2634.17	2961.37
5.40min : 306.146m/z	797.21	0	1098.78	0	0	0	0	474.955	0	513.16	0	748.277	0	0	0	0	0	0	0	845.021	742.953	0	767.596	677.297	0
5.40min : 200.105m/z	4214.4	4286.26	4049.78	4064.06	0	3018.84	0	0	3095.05	3200.6	0	3296.27	3180.76	0	3522.32	3407.62	3515.93	3693.73	0	0	3748.03	3499.85	3527.15	2989.55	3321.62
5.40min : 398.922m/z	50114.6	54762.5	51924.2	49351.8	0	0	0	0	40221	0	0	0	42024.2	41090	42409.2	44681.3	0	44976.4	0	45553.7	40968.2	43380.7	41584.8	38614.5	40464.8
5.40min : 130.064m/z	862.218	1068.28	1148.5	1276.78	0	934.543	691.474	956.671	0	784.966	1184.38	991.619	1020.75	959.995	1232.48	1040.86	1228.7	978.308	928.552	1043.69	924.399	1165.1	1001.13	1005.41	846.157
5.40min : 184.075m/z	969.434	1020.44	0	843.369	0	0	0	746.906	706.973	0	919.792	841.153	0	858	0	815.249	0	0	840.105	930.293	776.767	0	715.665	722.291	880.098
5.40min : 335.172m/z	1677.15	1706.63	1753.62	0	0	1134.39	1170.8	0	1425.01	1105.57	1535.23	1425.58	1427	1448.62	1356.52	1645.09	1470.26	1323.98	1619.86	1463.37	1212.97	1604.63	1434.4	0	1394.38
5.40min : 174.090m/z	9897.41	10855.7	10454.3	9737.9	0	7291.03	7755.22	7000.76	7633.31	6743.78	9219.04	8618.36	8322.14	8270.61	8755.44	8619.73	8800.52	8571.46	8604.16	0	7492.9	8317.33	7675.87	8105.01	8299.5
5.40min : 238.140m/z	0	0	2954.85	3295.12	0	2212	2143.43	0	2428.98	2277.32	2723.16	0	0	2292.93	2316.22	2736.01	2156.37	0	2674.02	2773.83	0	2561.35	2456.19	2281.26	0
5.41min : 399.700m/z	62881.9	67630.6	64956.5	61424.1	0	48954.9	45542	47494.4	47195	43666.2	54962.1	52997.9	52728.7	52242	54186.1	52938.3	50284.5	54933.7	56148.4	54636.1	51441.5	53473.7	50076.4	48544.5	51289.3
5.41min : 517.316m/z	0	0	0	0	0	0	0	0	0	683.525	793.324	761.458	669.78	617	677.255	0	0	0	0	0	706.243	0	0	0	655.089
5.43min : 397.211m/z	1.44361e+06	1.49626e+06	1.46788e+06	1.41999e+06	0	1.33509e+06	1.33801e+06	1.38734e+06	1.36279e+06	1.34493e+06	1.33717e+06	1.26768e+06	1.25719e+06	1.24726e+06	1.2689e+06	1.26574e+06	1.27624e+06	1.27699e+06	1.28534e+06	1.28058e+06	1.29644e+06	1.35933e+06	1.34485e+06	1.31053e+06	1.29619e+06
5.45min : 264.230m/z	1549.7	1661.95	1554.21	1630.95	0	1472.2	1752.62	1467.49	1583.11	1518.93	1395.1	1213.67	1239.28	1081.99	1438.89	1026.8	1541.98	1438.27	1572.73	1646.84	1395.75	1516.41	1386.63	1594.89	0
5.45min : 219.172m/z	1185.93	1061.67	0	0	0	1022.54	1165.11	957.78	0	0	0	801.001	0	0	0	0	0	860.959	0	0	0	967.018	818.601	0	0
5.45min : 866.708m/z	3123.27	3118.58	0	0	0	2843.21	3078.8	2982.48	0	3326.92	0	0	0	2824.23	0	2655.51	0	2772.86	2680.27	2071.72	0	2663.31	0	2532.13	2582.71
5.45min : 769.082m/z	0	1196.95	889.474	1103.73	0	856.084	834.763	0	0	0	0	0	0	763.999	0	918.841	0	0	0	0	0	718.695	0	0	0
5.45min : 911.444m/z	0	0	0	0	0	0	829.367	518.747	0	821.281	1302.25	0	1134.39	1202	1090.08	0	742.695	838.253	0	711.23	0	0	0	744.206	0
5.47min : 867.217m/z	60940.6	65560.3	62890.8	54467	0	47103.3	49684.2	45770.9	0	50117.1	48056.3	47204.3	0	43183.4	0	52109.5	49987.1	52493.4	55830.9	51723.9	51117.5	51591.1	49968.1	48927.6	49907.9
5.47min : 701.301m/z	1790.88	0	1599.47	0	1725.78	968.329	1455.63	0	1361.97	1147.73	0	0	0	1527.9	0	0	0	1406.37	0	1466.37	0	1625.97	0	0	0
5.48min : 289.069m/z	0	12840.3	13301.3	12414.9	15446	10886.8	10768.4	10272.8	11046.7	11164.4	10388.9	9113.16	9420.88	9436.26	9651.41	11264.1	10682.7	10691.1	10467.4	11299.5	10707.5	12012.9	11294.5	10663.8	10861.4
5.50min : 581.162m/z	0	0	46914.4	42889.8	0	0	33282	0	0	34759.1	0	32380.7	0	32117.9	33491.2	39044.4	40005.7	38813.3	40150.4	0	0	40204.7	0	37239.2	37900.7
5.51min : 635.083m/z	3013.14	0	3023.13	2916.72	3918.7	2487.49	0	2630.53	2680.98	2637.54	2507.22	2357.38	2380.48	2475.45	2332.44	2233.95	0	2352.96	2162.99	2648.13	0	3059.15	2710.26	2706.1	0
5.51min : 291.085m/z	533309	0	532199	481378	618451	414818	420607	415277	435098	423874	0	377729	384497	379018	378632	446707	440692	439825	447232	458657	420715	0	454463	444876	413908
5.51min : 139.039m/z	49757.2	51173.9	49539.7	43645	58385.5	38026	39465.8	39885.6	39384.1	40162.5	39951.9	35961.9	37565.9	37329.9	38394.8	40782.6	40474.3	42454	42704.8	41441.7	41886.6	43636.9	42929	41929.7	40152.5
5.51min : 905.175m/z	5380.82	0	0	0	0	3497.47	0	0	0	0	3613.81	3517.31	3182.1	0	2829.01	0	0	3547.78	0	0	3680.61	3437.43	0	3885.1	0
5.51min : 123.045m/z	9810.97	9926.19	10836.9	9177.5	11559.3	8034.54	7666.88	7882.19	7868.71	7815.13	7801.34	8038.4	7232.5	6622.93	6448.31	8873.44	8738.18	8545.23	8542.03	8507.84	8261.35	9350.27	9456.34	8588.33	7741.78
5.51min : 386.028m/z	0	1595.04	0	0	2586.64	1589.63	0	0	0	1849.88	0	0	0	1369.01	1497.87	0	1433.26	1472.73	1302.15	1548.27	1360.22	0	1448.52	1248.81	0
5.51min : 909.184m/z	0	5420.69	0	0	5911.7	0	3546.94	3320.27	3427.53	0	0	0	0	0	0	3809.82	3562.27	0	3275.6	3524.24	0	0	4430.26	0	0
5.51min : 313.067m/z	0	0	3369.83	0	3843.03	0	2590.93	2765.59	2660.12	2678.96	2539.3	2563.2	0	1826	2239.21	2387.39	0	2112.74	0	0	2565.38	0	3056.95	2466.32	2849.35
5.51min : 202.524m/z	3459.67	0	0	2972.13	0	0	0	0	0	2499.7	0	2180.95	2114.18	0	0	2313.02	0	0	0	2591.57	0	0	2441.46	0	2579.38
5.51min : 429.091m/z	4289.04	4019.64	3673.81	3506.81	4439.4	2656.44	3350.89	2944.12	3182.33	3073.59	3703.51	2812.63	2915.53	2874	2656.48	2643.45	3382.75	2756.53	0	3071.36	3070.48	0	3163.01	3252.31	2881.61
5.52min : 655.129m/z	0	5182.71	4731.23	4677.41	0	3376.64	3625.54	3328.11	0	4005.56	3147.6	0	0	2664.06	0	0	3685.71	0	3439.88	0	2866.75	3225.19	0	3572.9	3214.9
5.52min : 273.073m/z	4276.23	4040.42	0	0	0	0	3264.15	0	3211.61	3013.56	0	0	0	2891.47	3007.98	3469.57	0	0	0	0	3306.31	0	0	3206.56	0
5.52min : 643.164m/z	0	0	2149.17	0	0	3391	0	0	3401.18	3487	0	2638.23	2524.25	2552	0	3668.23	0	3721.29	0	3618.83	3045.41	3336.52	2987.17	3023.63	0
5.53min : 645.180m/z	10814.1	11062.4	0	10249	0	17546.5	18875.1	19768.5	21030.7	22115.5	16812.8	16231.9	16772.7	15915.3	0	24964.3	24901	23980.3	24883.1	26112.4	19079.6	20463.1	19217	18764	19174
5.53min : 667.168m/z	0	0	985.282	0	1107.64	1074.37	0	1367.63	1358.05	0	0	0	968.468	1121	0	1312.05	1619.11	0	0	1355.56	0	0	0	0	0
5.53min : 777.240m/z	0	0	2045.91	1909.7	0	0	0	0	0	2519	1305.1	0	1353.78	1379.86	1215.51	0	1292.66	0	0	0	1476.11	0	0	0	0
5.53min : 207.064m/z	0	0	4096.37	4155.27	0	4539.89	0	3754.82	3961.56	3778.38	0	0	0	3444	0	3671.89	4140.97	0	3985.85	3982.19	0	3759.78	0	3666.89	0
5.54min : 395.195m/z	8526.68	7950.64	0	8056	10124.7	10651.8	10905.4	10305.3	10063.8	11049	10766.8	9785.39	10096.5	10039.6	9336.26	11695.2	12403.6	12033.8	12528.3	12471.1	12332.9	14242.1	13251.2	13218.5	13195.7
5.55min : 509.290m/z	2188.17	2378.07	0	0	2653.53	0	0	1853.83	0	1863.95	0	0	0	0	0	1919.17	1555.34	0	0	0	0	2048.14	1906.69	1771.53	0
5.56min : 135.044m/z	0	0	2027.09	0	2815.79	3125.03	3027.78	3577.32	3519.78	2723.55	0	0	2633	2400.81	2795.79	2692.18	3422.19	2836.4	2747.17	2887.61	2571.59	2646.43	2620.52	2462.35	0
5.56min : 355.101m/z	0	0	0	0	0	53333.2	55921.2	56337.6	57561.9	57624.4	46652.6	44354.2	42249.8	41371.7	42166.9	54738.9	56136.1	53810.5	53097.9	54651.2	42754.4	47197	45964.6	45482.1	44077.1
5.57min : 177.162m/z	0	995.242	0	0	0	1104.51	0	0	1158.23	1003.59	1320.4	1531.03	0	1249.97	0	0	0	0	0	0	0	1198.44	1065.19	0	0
5.57min : 393.060m/z	1102.27	0	845.71	0	0	977.774	1047.32	0	1004.55	1004.67	0	0	0	0	0	973.848	908.304	0	0	0	0	0	0	0	0
5.57min : 163.038m/z	0	0	0	0	0	25690.2	25318.8	27845.5	0	25493.1	23111.5	21884.6	19939.1	20969.1	19099.1	24723.6	24811.8	24096.4	26198.7	24805	21199.3	21916.2	20806.9	19960.6	20736.2
5.57min : 403.161m/z	0	0	0	4015.01	0	4116.95	4440.91	0	0	4209.78	0	0	1494.78	0	0	0	0	0	0	0	1766.65	1760.93	0	2144.2	0
5.57min : 377.083m/z	0	0	0	0	0	0	6373.97	6528.81	6399.6	5913.86	4949.33	4774.57	4259.8	4609.89	4713.97	6350.5	6187.29	5771.52	6318.3	5898.5	5197.47	5436.1	5136.02	4865.71	5144.69
5.57min : 715.326m/z	7620.15	0	7117.95	6726.6	0	0	1035.09	0	890.129	1032.88	0	3837.71	3647.59	0	3922.18	1804.06	1952.42	0	2098.2	1826.97	2081.12	0	0	1895.46	0
5.58min : 371.203m/z	0	9794.34	0	0	11022.3	10695.8	10610.4	0	0	10548.6	12255.6	11629.7	11793.5	12027.1	11120.6	0	0	8336.87	0	0	9786.46	10471.8	9745.16	10768.6	9924.72
5.58min : 350.060m/z	0	0	0	0	0	2394.95	0	2746.6	2745.31	2640.22	1842.79	1958.9	2178.87	2064.99	0	0	2290.9	0	2476.09	0	2433.44	2529.01	2204.96	0	0
5.58min : 209.151m/z	0	3470.14	2667.97	2719.13	3690.58	0	0	0	0	0	0	0	0	0	3712.61	2985.92	2796.69	2707.04	2842.23	2941.56	0	0	0	0	0
5.58min : 234.533m/z	0	0	0	0	0	2153.96	0	0	0	2066.24	1697.99	0	1830.5	0	1478.51	1989.43	2058.12	1834.46	0	0	0	1663.75	1850.47	1443.67	1698.7
5.58min : 531.331m/z	0	1090.65	1018.4	1120.93	0	0	0	0	1051.75	0	1186.78	1139.65	0	0	953.85	1033.92	786.932	892.121	0	0	0	0	780.033	0	1269.01
5.59min : 553.317m/z	2564.57	2634.81	0	0	3258.22	2604.18	2456.1	2197.36	0	0	0	0	0	0	0	2221.7	0	0	0	0	0	0	0	2298.67	0
5.59min : 548.359m/z	859.901	916.732	0	0	989.975	674.304	689.352	0	0	0	647.917	0	0	0	0	0	636.718	0	0	0	0	0	641.219	0	0
5.61min : 419.170m/z	1898.29	0	1812.78	0	2047.36	1659.02	1853.44	0	1787.21	1860.76	2001.16	1913.28	1800.14	0	1956.84	0	0	1755.94	1612.77	0	2005.21	0	1615.92	1616.11	1716.91
5.62min : 597.342m/z	2527.43	0	2649.49	2565.34	2905.21	2441.15	2374.46	2472.52	2623.69	2174.24	2146.81	2025.82	2311.02	2124.08	2173.47	2014.93	1971.33	2005.98	2003.11	2409.76	2411.25	2440.32	2244.45	2162.15	2506.08
5.62min : 592.384m/z	0	975.912	989.969	0	1245.89	772.196	0	771.399	0	0	753.763	699.608	673.794	621.936	655.89	0	0	0	0	0	757.565	688.575	0	650.786	643.023
5.62min : 575.358m/z	1322.47	0	0	1173.61	0	978.678	1003.97	925.891	962.824	975.361	988.967	1115.32	757.259	949.778	0	0	1099.64	920.736	0	1087.08	883.821	1141.41	1025.04	994.684	868.238
5.63min : 611.159m/z	284924	302689	0	273751	346418	229020	222400	231103	230672	206141	297331	287251	280721	281004	287903	250053	253950	234051	249356	254818	225650	231356	206158	221805	215802
5.63min : 303.048m/z	37245.1	38794.5	37193.1	34940.5	44306.3	0	28934.5	29596.7	28364.4	26310.8	37467.2	38095.2	34547	34350	36378.8	32313.4	32255.9	28783	31332.6	32520	27598.6	27550.6	26951.7	28123.1	27566.5
5.63min : 665.081m/z	9516.86	10698.9	0	0	11478.1	7141.9	7023.52	7526.48	7365.96	0	7978.64	8190.49	6547.59	7285.72	7200.19	7016.66	7275.9	0	7061.18	7104.63	6779.7	6545.66	6065.25	6909.79	7340.88
5.64min : 563.157m/z	3369.71	0	0	3192.2	0	0	0	3177.96	0	2798.11	2844.79	2713.26	2563.46	2795	2601	3080.46	3135.38	0	0	3072.39	0	3463.75	0	3879.66	0
5.64min : 633.142m/z	6621.88	0	0	0	0	4739.65	0	4928.2	5326.81	0	0	6291.4	5325.47	0	0	0	5354.67	4201.89	0	5790.08	5025.98	5088.58	0	0	0
5.65min : 641.369m/z	2175.98	2298.81	2517.85	2384.46	3450.27	2241.3	0	2462.4	2388.95	2278.12	0	2096.8	1927.65	0	0	2038.85	0	2111.52	0	0	1929.56	0	2163.01	2323.22	0
5.65min : 747.230m/z	3825.17	0	0	3808.72	5016.56	4094.36	3509.14	4454.33	4664.75	3862.6	1830.9	1863.59	2097.84	1943.81	2279.05	1647.22	1569.53	0	1404.64	0	1764.36	1927.79	1973	0	1955.2
5.66min : 741.183m/z	4372.93	0	0	2267.07	0	0	5192.76	0	0	0	5723.83	0	0	5824.81	0	4055.27	4110.55	0	0	3897.85	0	5671.57	6067.73	5785.86	0
5.71min : 730.508m/z	0	792.327	0	0	0	807.178	715.203	0	792.657	0	0	670.204	604.412	594.971	850.566	671.304	818.819	0	0	801.806	0	763.14	654.732	713.309	0
5.72min : 774.544m/z	0	695.34	704.95	0	0	670.001	707.658	695.044	0	0	830.75	799.987	731.128	748	0	684.546	586.342	671.398	0	792.539	870.266	0	628.705	897.453	684.355
5.73min : 818.574m/z	0	0	0	716.334	0	746.383	651.645	908.388	766.308	626.021	701.372	765.513	622.514	838	680.233	675.321	674.807	0	630.594	686.526	0	851.952	694.937	642.402	739.731
5.73min : 862.598m/z	659.494	920.352	0	0	891.279	696.903	738.9	764.648	716.899	0	523.895	722.929	611.45	787.992	783.012	647.869	666.578	831.55	704.902	748.282	832.656	779.413	703.612	512.887	807.644
5.74min : 950.649m/z	0	984.364	0	856.166	934.078	796.93	0	1079.06	843.155	1104.49	1117.29	1043.33	871.922	804.999	1131.79	807.801	864.08	699.118	835.975	940.759	862.943	1018.62	693.858	851.947	0
5.74min : 994.677m/z	0	694.422	901.63	708.31	1035.45	1139.9	0	1023.08	0	860.343	869.24	778.694	728.11	1233	1054.43	869.945	815.736	737.099	713.138	841.911	866.785	657.689	865.1	968.331	865.028
5.74min : 579.148m/z	72365	76000.2	73400.6	70101.5	86041.2	57720.1	0	57486.1	53808.4	0	65875.6	0	57354.2	56665.5	61256.2	65270.6	62134.8	0	66409.3	62455.5	59373.5	58588	60398.8	0	56174.8
5.74min : 337.558m/z	2564.09	0	2724.79	0	0	2429.32	0	2130	0	0	2569.96	0	0	0	2188.26	0	0	2076.71	0	0	0	2235.18	0	2114.6	0
5.75min : 271.272m/z	1545.16	1777.52	1702.47	0	1608.55	0	1090.39	0	0	903.651	0	0	0	0	0	0	721.681	802.462	971.221	0	0	0	0	0	0
5.76min : 287.053m/z	13876.8	0	12803.3	0	15503	0	13080	12796.3	12549.2	12047.2	0	10542.8	9884.68	10229	10332.1	11878.3	11071.6	11093.8	11882.8	11081.6	16625.2	0	16170.9	15527.9	14922.2
5.76min : 595.164m/z	82962	84202	84360.8	79326.3	96634.6	82337.9	78938.8	80076.3	79637.6	79204.3	70223.9	64395.4	65796.5	63813.9	65652.9	71231.2	69781.6	73376.6	75475.1	71610.2	100095	106753	0	102667	99425.7
5.76min : 839.494m/z	1268.89	0	925.684	1144.99	0	1181.95	1135.27	736.406	967.215	1178.21	0	755.374	0	819.998	948.764	0	0	0	0	0	1024.89	928.06	925.053	961.74	0
5.77min : 679.506m/z	34729.4	34657.1	34906	34568.8	42446.9	32028.9	30935.8	33154.3	31117.8	30914.9	28949	29278.1	28075.5	28434	31119.7	35716.6	33669.4	34357.4	37652	34808.8	28218.4	28366.7	27591.4	27638.1	26176.9
5.77min : 717.445m/z	2074.5	2029.1	1945.49	2032.36	2385.9	1911	1631.21	1709.08	1683	2079.68	1863.57	1356.63	1685.28	0	1646.22	2039.38	0	0	2203.47	0	0	1460.71	1273.65	0	0
5.77min : 785.216m/z	0	0	0	0	0	2380.02	0	2507.33	0	0	3659.78	0	3176.76	3223	3870.32	0	0	0	0	1437.9	3424.65	3738.7	3641.94	3544.33	3375.77
5.77min : 701.490m/z	4722.49	4625.94	4725.33	4328.98	6164.92	4016.93	3852.83	4218.56	3946.82	4025.17	3253.51	3433.15	3419.28	3327.99	3321.19	4414.91	4477.8	4842.5	4948.77	4492.79	3234.51	3857.38	3730.98	3726.36	3352.82
5.78min : 274.272m/z	7421.72	7347.57	8322.58	7909.52	8812.53	5426.46	5620.8	6471.94	7531.82	5871.47	8844.71	6020.69	5978.25	5047.18	5081.15	5677.66	4940.39	5357.17	4771.95	5233.17	7255.08	5425.45	5632.03	5501.1	4985.98
5.78min : 625.177m/z	3905.17	3954.54	4232.9	3650.59	0	0	0	0	0	0	3699.29	0	0	0	0	2878.27	2560.16	2699.93	2793.99	2613.31	0	0	0	1817.55	0
5.78min : 883.512m/z	1094.05	0	0	1146.8	0	1120.65	0	0	0	879.901	0	0	0	0	926.361	0	1000.87	858.239	0	0	0	0	0	0	916.295
5.79min : 362.324m/z	1450.65	1059.25	1577.87	1387.98	1457.75	980.84	1028.63	1092.53	1944.2	1046.87	1892.44	1008.86	953.383	854.996	887.748	999.316	843.51	824.363	612.016	781.221	2016.34	746.695	838.276	881.576	964.367
5.79min : 245.135m/z	0	2047.31	2844.35	2320.84	3634.24	2276.49	2261.24	2888.9	2630.32	2328.22	0	0	1917.35	2086.23	0	0	1977.87	2132.89	1788.52	1946.21	0	1879.85	2039.77	2398.13	2155.85
5.80min : 655.264m/z	6904.85	6326.48	6562.71	6544.44	8224.03	5134.35	4977.34	5207.19	5222.43	4885.55	5454.91	5360.62	4926.77	4882.65	5306.73	5681.98	5432.37	4936.9	5479.11	4969.95	3993.99	0	4125.13	0	3873.13
5.80min : 285.128m/z	1643.07	1307.94	1781.25	1409.69	1873.91	1424.91	0	1416.76	1168.31	1430.86	1229.51	1138.64	1308.92	1051.7	1207.13	1394.25	1323.85	0	1591.95	0	0	1624.86	1245.4	0	1383.64
5.81min : 755.200m/z	0	1018.17	0	0	0	1476.64	1221.45	0	1390.99	0	1736.83	0	0	0	1745.98	0	1073.13	0	1125.98	1006.63	1817.39	2250.69	1992.51	2014.1	0
5.81min : 357.177m/z	4409.05	4435.09	4605.02	4056.14	5569.09	5034.25	4623.59	5108.64	4352.9	5553.17	6829.88	7147.16	6316.44	6096.87	7066.43	5901.16	0	5629.9	5717.66	5540.56	5467.34	5931.33	5616.01	5658.83	0
5.81min : 561.289m/z	0	0	0	0	0	0	0	0	0	0	771.779	773.625	657.61	764.676	817.542	787.428	709.742	0	856.592	719.458	0	0	0	0	0
5.82min : 230.246m/z	858.633	0	1105.59	0	0	0	0	697.283	0	0	0	0	0	857.96	0	819.011	0	0	844.23	0	1024.72	578.882	0	537.62	0
5.82min : 593.164m/z	3230.65	3314.19	2965.22	2868.98	0	0	1803.21	1920.51	1580.15	0	0	2874.48	0	0	0	3018.29	3211.18	3402.28	0	0	0	2688.6	2796.39	2990.69	2929.65
5.82min : 441.117m/z	0	0	2033.24	2184.55	3128.8	0	0	0	0	0	0	0	2405.54	0	0	0	2096.43	2266.75	0	2306.61	0	0	0	0	1949.63
5.85min : 463.088m/z	1530.68	1698.68	1174.53	0	1727.83	2599.44	2325.26	2454.56	2420.79	0	2761.66	2886.64	2778.69	2642.98	2772.05	0	2402.93	0	2465.46	0	2330.8	2466.56	2311.19	2233.06	2489.8
5.86min : 905.671m/z	7098.23	7322.18	5937.32	7231.77	9721.47	0	6350.27	6765.32	6654.08	6596.25	6615.99	6228.54	5899.02	6117.06	6727.49	5896.99	6686.58	6074.21	6708.02	6310.23	6803.72	7584.19	5950.57	6368.23	5917.04
5.86min : 919.258m/z	0	0	0	0	0	1013.95	838.402	937.581	0	0	985.257	0	813.593	981.97	965.853	0	890.963	0	0	0	0	1277.74	1180.71	1481.58	0
5.87min : 929.209m/z	0	0	0	287.68	0	975.446	1013.56	0	0	1197.79	1552.44	1314.05	1560.81	0	1783.63	967.735	0	955.767	0	838.857	0	1360.72	0	1166.27	1033.33
5.87min : 983.115m/z	1179.03	0	0	0	1563.66	1748.73	1994.81	0	0	0	0	0	2323.12	2145.98	2083.63	1774.52	2049.11	1817.08	1524.37	1615.96	0	1834.39	1229.17	1683.79	1738.58
5.87min : 967.140m/z	3227.49	3305.77	2583.26	3166.78	3836.31	4094.36	3787.13	4262.35	4071.98	4274.63	4734.32	3929.97	4789.02	4528	4230.3	3730.37	4313.22	4332.28	3610.17	0	3819.56	3836.85	3488.82	3835.36	3741.5
5.87min : 465.101m/z	99508	105055	93771.5	97463.3	129949	176003	171183	179098	170770	182249	215221	205478	213447	211887	217644	163780	175689	175282	172433	172086	178364	189061	165681	176911	179536
5.87min : 303.048m/z	32145.1	34399.1	0	32759	0	55703.5	55609.2	57149.4	56613.5	57009.1	0	65214.6	63622.2	65245.2	68512.9	53375.3	55526.9	53466.7	53300.2	55789.9	56388	57235	53303.5	55580.1	58166.1
5.87min : 487.084m/z	6353.75	6558.28	6554.2	6334.04	8053.55	8654.03	8308.25	8817.77	8162.61	8727.76	0	8487.57	8141.12	0	0	0	8157.62	7667.82	8051.15	8719.75	0	8375.93	7806.17	7780.71	7928.09
5.87min : 539.064m/z	0	0	0	0	0	2571.49	2315.32	0	0	0	0	2375.63	0	0	2494.76	2025.52	2499.87	2098.84	0	2683.29	0	0	1816.56	2585.46	0
5.87min : 951.189m/z	0	0	728.612	725.508	0	0	0	0	0	1523.28	0	1560.43	1311.4	0	1575.18	1511.71	1434.99	0	1468.64	1523.33	1562.93	1305.89	0	1389.58	1540.06
5.87min : 560.045m/z	3132.01	2868.57	2379.86	2868.2	3592.11	3451.22	0	3525.02	3719.55	3629.2	3789.16	2981.95	3076.37	3570.92	3171.73	3459.41	3006.19	2913.5	0	2816.1	3001.05	2953.91	2840.58	2971.77	2679.15
5.88min : 288.283m/z	17337.3	16951.3	15994	16315.6	22089.8	18265.1	18025.2	18345.1	18140.9	0	20407.3	19309.2	20942.2	19644	19101.4	19161.8	19410	19730.8	19877.1	18984.9	17456.9	18812	18196.2	16895.8	17464.1
5.93min : 460.125m/z	0	0	0	0	0	6007.64	5593.21	5937.64	0	0	5653.7	4617.41	4371.66	4527.08	0	6057.23	0	5386.59	5472.65	0	0	4830.62	5352.41	4603.52	0
5.94min : 369.117m/z	0	0	0	0	0	0	0	0	0	0	0	2744.7	0	2381.12	2521.41	2729.08	2814.44	0	0	0	2794.49	2692.93	0	0	2862.88
5.94min : 453.117m/z	3035.98	0	0	0	0	0	0	7482.66	7461.82	7264.16	9172.99	7263.76	8456.75	0	7541.33	6543.94	5684.64	5744.26	6276.53	6533.69	0	8816.3	9099.41	0	7378.36
5.96min : 369.118m/z	0	2916.34	0	0	3425.74	0	2489.89	3069.22	0	2568.1	0	0	0	0	0	0	0	0	0	2931.23	0	0	2848.35	2394.99	0
5.97min : 275.089m/z	4735.45	5650.68	4976.89	4971.22	6052.06	4340.64	4523.57	4544.69	5057.82	4104.32	5846.72	5203.46	5844.63	5133.71	5142.76	4278.77	4290.55	4326.26	4545.71	4519.39	3927.33	4023.15	3594.86	4178.88	0
5.98min : 339.105m/z	0	0	0	0	0	0	0	4482.69	0	4533.16	3754.81	3383.47	3278.01	3399.12	0	5681.63	4909.31	5319.48	6130.38	5527.97	4221.01	4778.5	4474.49	4597.52	4713.74
5.99min : 453.702m/z	941.545	0	0	0	0	0	0	709.109	0	0	857.132	0	0	564.865	0	0	0	0	0	876.438	0	0	862.128	872.109	850.406
6.00min : 528.365m/z	1204.8	1253.24	1126.15	1187.11	1504.81	1149.57	1248.03	0	1156.05	1210.65	1432.7	1184.26	1132.38	1057	0	1311.78	0	1469.87	1326.21	1323.65	1350.78	1448.4	1525.15	1526.1	1586.96
6.00min : 145.049m/z	0	0	1638.19	0	2200.09	0	1479.14	0	0	1835.19	1848.97	1948.76	0	1280.29	0	0	1890.38	0	0	1607.68	1338.74	1836.31	0	0	1942.14
6.00min : 890.414m/z	0	0	3206.11	0	4495.32	2993.07	2992.03	3038.38	3013.63	2935.49	3413.53	0	2928.48	2853.55	2996.04	2815.32	2885.48	2873.09	2921.69	3065.08	3384.88	3124.65	2941.35	3196.85	3163.64
6.00min : 828.474m/z	3530.47	0	0	3295.14	5234.31	3290.78	4049.94	0	3575.32	3637	0	3676.49	0	3103.08	0	3522.48	0	0	0	0	0	3969.96	0	0	4079.16
6.00min : 613.366m/z	0	0	794.82	819.48	909.407	853.797	975.864	885.181	0	840.819	0	957.145	0	0	983.314	0	0	0	0	962.298	0	0	1198.28	0	1124.22
6.00min : 487.340m/z	61859.9	66657.3	56667.8	61868.6	76730.8	66345.5	64281.9	61647.8	66887.2	65073.5	65061.2	59631	61891.3	59654	60520.3	66034.6	68503.2	65880.1	70162.3	69697.4	82512.4	83230.6	82979.3	82871.3	82686.3
6.00min : 631.382m/z	7480.02	8205.99	7238.66	7918.68	10327.8	9084.23	8415.73	8021.34	8839.9	8909.05	8877.25	8111.4	8244.53	8053.95	8372.15	8630.95	8960.09	8393.73	9102.94	9701.42	10486.7	10757.5	11281.5	11190.7	10884.8
6.00min : 325.107m/z	3731.95	3808.69	3466.63	3505.65	4358.01	3819.75	4212.63	4093.68	0	3889.51	3766.31	3806.27	3922.23	3937.48	3726.46	3969.92	3880.41	3885.38	0	3712.86	5477.43	4898.39	5308.99	4592.56	5278.51
6.00min : 830.925m/z	2658.95	0	0	2957.32	3709.83	0	3048.18	0	3009.22	2878.4	0	2413.14	0	2509	0	0	0	0	0	0	0	3794.87	0	4294.66	3986.92
6.00min : 849.388m/z	7247.42	8044.89	7505.85	7743.29	9670.23	7231.54	7828.36	6856.05	7169.87	7306.12	7601.69	6497.23	6453.38	6207.89	6591.3	7523.64	7384.51	6573.19	8055.25	7264.63	7508.03	7806	8155.4	8329.6	7581.26
6.00min : 793.436m/z	1915.4	1823.3	0	1907.99	2456	0	2033.66	2250.22	887.65	2133.3	2246.27	0	2010.92	0	1860.49	0	2106.62	2370.28	2311.76	0	2792.9	2939.32	0	2976.02	3038.4
6.00min : 947.413m/z	4098.56	4110.12	3652.18	3710.02	4746.85	3229.67	3528.62	2669.94	0	2920.96	3491.64	2911.99	2728.38	2551.9	2266.49	3201.65	2889.18	2981.96	2609.06	2750.78	2566.92	3068.93	3267.21	2995.03	2552.49
6.00min : 973.523m/z	0	1661.96	0	0	0	0	1756.75	0	0	0	1814.38	0	1824.29	0	0	2102.53	0	2398.13	0	0	0	2919.34	0	0	2761.03
6.00min : 469.329m/z	78778.4	86793.2	75429.3	79665.1	106047	87225.3	88724.8	85908.4	87560.2	89243.4	88030.4	83312.2	83693.1	80529.7	80110.1	91107.8	93756.5	89565.3	91941.1	95191.5	107838	115425	113577	111235	109575
6.00min : 671.373m/z	1427.21	0	1110.47	1369.56	1793.82	0	0	0	1497.48	1497.13	1476.89	1190.35	986.752	0	0	0	1330.04	1380.69	1404.98	0	0	1575.76	0	1349.93	1588.84
6.00min : 974.093m/z	0	0	0	0	0	928.141	725.974	0	0	710.649	0	0	844.769	651.999	681.322	1037.91	0	953.711	0	0	0	0	0	0	0
6.00min : 765.441m/z	2457.69	2512.25	0	0	3268.96	2780.1	3020.23	0	0	2874.01	3411.89	2552.05	2804.16	2522.63	2736.45	3342.24	0	3209.67	3392.8	3812.41	0	4628.39	4874.37	4388.93	4390.46
6.00min : 441.334m/z	5528.77	6199.72	5477.58	5781.96	8150.71	6357.16	6391.29	6880.83	6897.46	6995.56	6357.86	0	6216.74	5980.39	5859.37	7055.65	7040.49	6729.73	7724.86	0	8244.07	8972.96	9570.78	8399.65	8523.88
6.00min : 377.317m/z	688.624	0	800.754	817.2	800.219	0	916.507	716.378	923.303	777.917	950.498	707.72	908.127	712	711.829	881.655	890.784	881.842	950.514	937.519	0	0	967.312	995.868	1168.1
6.00min : 423.324m/z	20888.3	22292.8	20083	20650.3	27075.1	23850.5	23023.3	22928	22166.8	23271	22040.4	21649.3	20685.6	19439.5	20940.5	22953.1	22826.5	22030.7	23444.3	24109.8	29420.1	28115.8	29913	28415.3	28228.1
6.04min : 479.121m/z	0	0	2031.16	0	2057.59	0	1875.98	0	0	0	3315.51	0	3227.54	3248	0	0	0	0	0	0	2150	2162.24	1757.98	0	0
6.04min : 316.284m/z	0	0	5490.84	0	0	0	8699.79	8372.83	7963.33	9096.31	8710.86	7649.05	7928.77	7270.56	7311.76	0	7234.74	7499.88	8187.2	7649.41	7638	0	7891.49	7468.07	7219.37
6.05min : 957.510m/z	1245.56	0	0	0	0	1027.08	0	0	0	0	1779.31	1364.74	0	0	1420.51	0	0	1186.53	0	0	0	0	1827.27	0	1685.37
6.05min : 449.106m/z	31046.4	33120.9	30859.1	28681.9	36209	45290.7	44945.1	45258.8	44666.3	45801.4	39216.3	35926.4	35687.3	36125.2	37926.8	37044.5	35806.4	35692.6	36376.8	35205.7	45984.8	48685.1	48336	47319.5	44360.1
6.05min : 287.053m/z	11700.8	12834.8	11576	0	12865.1	16999.9	16520.7	15993.4	16587.2	16305.3	0	13001.6	0	14043	13559.5	14650.9	0	13314.3	13699	13700.1	18611.5	0	18082.5	17547.1	0
6.06min : 471.094m/z	0	0	0	0	0	3942.72	0	0	4093.93	3960.11	0	3184.74	2870.2	2804	3455.41	0	2882.34	0	3050.8	2589.65	3490.47	3355.2	3132.68	0	3032.06
6.06min : 941.184m/z	3072.59	3503.88	3231.44	3386.84	3423	0	3587.87	0	0	0	0	0	0	0	0	2911.36	0	2976.13	0	0	0	0	0	3331.6	0
6.07min : 228.267m/z	0	0	4651.92	3891.15	4958.61	5264.7	4965.49	5590.68	0	0	0	0	0	5598.79	6477.51	5893.94	0	5489.09	5774.43	0	6220.15	6667.92	6475.34	6186.85	6032.69
6.10min : 903.263m/z	2395.82	2813.19	2488.77	2355.26	2658.86	1628.28	0	1780.98	0	1710.62	0	1347.51	0	0	1465.84	2219.63	2171.39	0	2430.52	2288.08	0	0	0	0	1974.38
6.11min : 346.327m/z	688.624	897.404	0	0	0	0	0	881.405	825.591	685.686	895.97	618.494	784.426	0	614.206	677.668	0	0	0	0	1066.68	0	0	0	0
6.12min : 302.303m/z	1963.28	1542.64	2409.11	2200.47	2085.67	1548.02	0	1803.29	2006.2	0	1823.93	1410.37	0	1413.54	1228.41	1678.75	0	0	1328.6	1394.89	2049.76	1518.96	1521.06	1391.82	1359.3
6.17min : 771.182m/z	0	0	0	0	0	0	1079.24	1319.35	0	0	1681.46	1261.32	1309.39	0	1295.76	0	957.651	919.837	760.635	852.241	0	0	0	0	0
6.18min : 827.111m/z	0	2111.26	0	0	2068.06	2722.68	3076.25	3219.01	3616.03	2807.5	3580.6	3207.04	3244.89	3474.19	2913.11	1959.3	2146.97	2056.29	2330.68	1762.42	1820.05	1800.38	0	1806.52	2036.2
6.18min : 773.192m/z	0	14473.3	0	0	15482.2	27871.7	26799.3	29890.7	29894.8	26951.5	38275.9	35455.9	34376.1	34951	36264.5	20586.7	19924.1	20097.9	20475.2	19666.6	19459.2	19661.3	21587.8	20862.7	19066
6.18min : 795.179m/z	797.224	1006.11	871.718	0	1385.67	1336.96	1489.86	1322.72	0	0	1544.96	1474.25	1385.21	1407.71	1429.74	1143.97	1064.67	997.561	1045.48	1022.07	0	0	0	833.27	843.169
6.19min : 593.164m/z	0	4363.93	0	3782.77	4760.54	2732.52	2525.58	0	2536.06	2367.32	4208.53	3757.61	3354.75	3614.72	4084.72	0	3877.85	3654.96	3711.16	3352.32	4423.49	3920.1	4276.81	4383.42	4171.95
6.20min : 301.068m/z	894.799	0	0	0	1475.26	1776.62	0	0	0	2190.91	0	0	2101.59	0	2292.75	2121.27	1745.52	1789.21	1911.44	1805.44	0	0	0	2496.48	0
6.20min : 453.116m/z	6534.1	0	7517.76	6796.49	8463.83	14723.2	14656.1	15772.7	15228	13666.4	18828.7	16579.7	16718.4	15849.3	16630.4	13880.4	13381.8	12520.8	13063.7	11993	16111.4	17555.1	18118.5	17576.9	15590.2
6.21min : 318.299m/z	28347	37007.3	35260.8	33333.2	40788.7	0	31386.1	33491.8	32776.8	32071	0	0	0	0	0	0	0	0	28339.9	0	0	0	0	0	0
6.21min : 316.310m/z	0	0	0	0	0	32279.2	0	0	0	0	30982.8	27848.5	29836.9	28439.3	30061	28734.4	27613	28255.6	0	27809.9	27756.3	28430.7	25610.5	26259.1	26908.1
6.21min : 475.101m/z	0	0	0	0	0	1172.18	1018.95	1149.79	0	0	1019.99	1208.6	0	0	1231.45	1099.15	996.636	0	1229.19	0	1095.93	1481.33	1490.87	1182.15	1157.66
6.22min : 257.165m/z	1038.03	1137.98	1164.19	891.687	1283.86	0	908.223	934.369	851.931	0	845.45	0	869.907	731.722	774.851	893.935	866.065	915.715	0	0	977.85	917.745	967.189	874.751	871.75
6.23min : 316.312m/z	6582.09	8120.12	7567.44	6961.63	8825.83	0	7535.44	7927.06	7765.88	8211.42	0	0	0	0	0	0	0	0	0	0	0	0	0	0	0
6.24min : 683.232m/z	2724.59	3096.85	2880.14	0	4071.64	4465.68	3993.96	4538.94	4178.36	4050.15	4489.45	0	0	3987.94	0	3050.33	3276.1	2934.3	3146.99	2905.35	0	3339.08	3156.29	3603.87	2909.44
6.25min : 171.101m/z	3404.59	3700.76	3924.05	3305.65	4999.82	3138.11	3223.79	3491.28	3150.35	2920.58	2856.76	0	2944.48	0	3045.59	3079.06	2885.02	0	0	2994.83	3087.18	0	3298.63	0	2969.24
6.25min : 189.111m/z	6690.41	7470.41	7130.83	6837.69	8792.42	6706.16	5772.32	6693.63	6578.47	6032.49	5360.68	5710.43	5567.64	0	5218.11	5985.74	5952.22	5601.59	5818.97	6027.75	0	4860.18	0	5548.47	0
6.25min : 125.096m/z	1373.12	1631.18	1821.26	1617.4	2078.36	1420.28	1279.97	1477.1	1338.08	1468.32	1141.25	1201.5	1354.61	0	0	1380.42	0	0	1649.31	1241.91	1185.43	0	1420.84	0	0
6.25min : 152.555m/z	0	1349.98	0	0	0	0	996.954	0	0	0	1078.78	0	0	970.743	1096.2	0	0	811.526	0	0	0	0	1049.98	912.088	825.938
6.25min : 211.093m/z	8764.44	8352.6	8233.82	8750.92	10670.5	7503.87	6802.89	7054.61	0	6485.94	5595.27	5801.68	0	5299.79	0	6004.15	6037.25	5717.16	0	6309.26	0	6403.25	5826.26	5538.29	5257.57
6.26min : 531.218m/z	1801.08	0	0	0	0	0	0	0	1488.77	1349.94	2062.23	2255.98	2593.14	0	2081.93	1360.22	0	0	1361.32	0	0	0	0	0	0
6.27min : 304.297m/z	5245.68	6051.31	6488.25	0	7400.57	5638.42	5420.21	0	0	6175.51	5367.9	5203.46	4918.51	0	5144.5	5370.16	5037.36	5338.17	4528.24	5163.9	5299.71	5599.72	5271.71	5446.48	5056.18
6.27min : 604.388m/z	0	0	0	0	0	0	0	1522.51	0	1628.15	0	0	1509.32	1613.57	0	1456.18	1540.16	0	1730.06	1715.36	0	2117.24	0	0	0
6.28min : 927.500m/z	1286.63	0	1353.13	1237.47	1737.21	2950.05	3098.69	3199.95	2935.66	2846.89	3608.43	3471.68	2737.21	2883.86	3174.3	2623.22	2452.52	2323.63	2514.22	2459.96	4369	4288.72	4279.48	4303.76	4057.7
6.32min : 497.143m/z	0	1501.19	0	0	0	2665.83	0	2635.91	2910.41	2595.08	4028.66	3579.16	4015.65	3869.8	3749.08	1789.8	1963.61	0	0	0	4098.46	4424.25	4163.9	4403.67	4284.8
6.35min : 727.259m/z	3867.23	4377.5	3869.97	4228.41	4536.02	4205.53	4265.13	0	4518.63	4785.8	4586.7	4618.43	4582.64	4311.17	4739.87	3971.05	3756.68	3740.2	0	4123.25	2967.97	3220.62	3112.83	3051.04	3286.29
6.37min : 665.386m/z	2566.64	2490.36	2173.62	2048.23	2716.75	2381.04	2194.74	2477.31	2486.27	2305.55	4160.67	3670.41	3780.54	3502.82	3796.16	1358.24	1539.55	1733.9	1658.17	0	3964.16	4555.25	4885.79	4203.82	4457.24
6.37min : 647.376m/z	0	0	0	0	2052.95	0	0	0	0	0	2853.29	3209.07	2962.35	2805.5	3428.57	0	0	0	0	0	3783.8	4268.14	3933.6	3821.72	3908.01
6.38min : 503.334m/z	2792.19	2817.89	2662.62	2487.96	3885.32	2804.04	2947.53	2976.29	2951.34	0	4760.17	4814.12	4658.93	4220.53	5284.47	1733.08	1909.73	2104.29	2237.17	1768.21	5591.37	5694.49	5335.08	4812.35	5231.62
6.38min : 779.185m/z	1203.64	1069.75	985.212	0	1435.58	0	1116.28	1251.98	0	1167.37	1289.43	0	1001.22	814.199	952.267	0	720.067	0	0	664.851	0	0	0	0	0
6.38min : 619.383m/z	2218.73	0	0	0	3081.69	5027.79	5600.99	5405.31	5398.58	5166.69	5310.15	5257.2	4368.28	4957.21	5185.67	5685.52	5798.77	6051.84	5956.08	6010.06	10965.8	11215.5	11754.9	11548.6	11087.8
6.39min : 757.198m/z	16770.5	16426	17118.6	16107.9	20296.7	20578.3	23372.7	22735.5	22565.5	23018.5	21539.8	22128.9	20788.3	20828	22076.9	13444.1	12770.8	12802.1	13253	12711.6	15027.7	16705.1	17323.7	16160.6	15309.6
6.39min : 575.244m/z	2578.55	2750.18	2488.63	0	3464.15	0	1429.28	1723.57	1869.63	1559	0	0	2223.55	1811	0	1218.53	1577.98	1482.41	1519.18	0	1338.31	1445.12	1268.26	1297.5	1074.07
6.39min : 781.437m/z	0	0	0	0	0	0	0	0	0	0	0	0	7246.97	0	0	7340.45	0	7350.48	0	0	15514.5	16266.5	16012.3	14724.5	13758.5
6.39min : 779.455m/z	0	0	0	0	0	6094.74	6768.48	7085.2	6822.83	7211.73	6901.83	6877.45	0	6436.98	6460.13	0	7395.22	0	7876.65	7763.81	0	0	0	0	0
6.41min : 715.259m/z	2037.81	0	0	2014.75	0	0	2308.87	0	2398.37	0	1953.17	1720.63	1711.23	0	1808.79	1603.39	1399.94	1614.15	1820.45	1617.51	0	1496.52	0	1549.8	0
6.42min : 674.424m/z	1711.64	0	1882.9	0	0	0	0	2188.35	0	2177.48	0	2037.99	0	0	1935.45	0	2401.25	2553.17	0	0	0	0	0	0	2668.52
6.42min : 693.267m/z	926.321	0	0	0	0	0	0	0	0	0	0	863.864	0	0	0	0	0	1108.73	956.729	0	1251.41	0	1096.41	985.299	934.093
6.42min : 185.019m/z	6121.65	6981.6	7747	6824.97	8792.66	5125.58	5009.93	5816.07	6075.98	4679.79	4030.86	5090.92	4625.43	4343.47	5014.83	4262.68	4777.04	4373.85	4983.53	5507.56	3157.3	3638.56	4501.6	3677.97	3970.41
6.42min : 147.506m/z	0	0	0	0	2180.13	1485.19	1766.19	1321.66	0	0	1326.38	0	1201.68	0	1149.85	1100.16	0	887.782	1127.25	0	983.081	1260.84	1003.09	0	0
6.42min : 219.515m/z	832.126	692.08	0	825.217	863.472	603.345	648.422	592.866	0	522.951	0	0	0	0	0	0	468.045	0	0	0	0	0	0	0	0
6.42min : 347.052m/z	2988.69	3321.47	3672.56	3235.39	3511.13	0	2006.66	0	1990.42	1770.27	2021.8	2115.05	1718.7	1934.99	1855.82	1638.02	1421.62	1757.24	1594.55	2057.51	1417.68	1487.91	1318.22	1437.2	1453.34
6.42min : 163.038m/z	129757	136872	143275	124049	168820	116723	126655	130129	118576	111156	106919	114533	115122	113494	114356	104121	100525	108457	105949	117789	103614	120392	115390	107179	102927
6.42min : 579.732m/z	0	0	0	0	0	0	0	748.9	780.516	695.335	0	755.374	747.215	617.996	0	615.248	0	0	608.665	0	0	0	0	0	833.751
6.43min : 995.422m/z	2867.04	2812.53	2514.62	2455.89	3079.8	2451.75	2609.36	2605.36	0	2332.9	2235.7	1998.37	1997.39	2153.69	2633.73	1962.79	2270.23	2609.69	2498	2442.44	2470.87	3112.73	2453.61	2484.9	2183.56
6.43min : 812.475m/z	5051.53	5630.26	4925.93	0	5733.14	4509.5	4848.37	5363.87	5475.83	5137.46	4740.85	4530.22	4696.19	0	4601.47	5228.17	4990.71	4865.5	5039.49	5497.75	5265.9	5988.59	0	5198.58	5542.76
6.44min : 633.398m/z	75284.7	77694.1	73812.4	67005	86934.4	82308.4	0	0	88667.4	0	0	0	85511.6	0	80708	0	0	94212.8	0	0	0	0	0	0	0
6.44min : 795.441m/z	4595.94	0	5152.59	0	5378.4	0	5062.34	5537.91	5264.06	0	5169.48	5366.71	5404.69	4497.39	0	0	5244.06	5937.65	0	5994.37	0	6879.74	0	0	0
6.44min : 957.500m/z	0	1575.25	0	1165.23	1622.5	1645.49	1430.28	1707.84	1549.02	1494.92	1429.08	1900.1	1661.25	1458.83	0	1797.75	0	0	0	0	2246.18	2519.16	2451.57	2394.96	2419.87
6.44min : 874.420m/z	5952.92	6211.66	6664.1	5286.48	0	6346.38	6267.03	6968.38	5983.26	6441.95	5581.56	5520.82	5969.27	5749.96	5541.86	6619.32	5977.61	6395.48	6407.04	7027.92	7406.11	7942.47	0	7330.09	7989.69
6.44min : 697.247m/z	3391.75	3276.35	3384.02	2803.13	4201.12	4254.59	4381.39	0	4485.96	4487.18	4490.56	4626.54	4402.93	4185.29	4309.86	3673.91	3607.51	3607.15	3356.11	3422.29	3648.96	3871.95	3446.45	3631.11	3314.56
6.44min : 777.443m/z	1652.4	0	0	0	0	0	1191.84	0	919.437	1253.03	0	0	0	1058.65	0	1213.92	1156.99	2454.56	0	0	0	3417.35	3494.83	3602.53	3200.56
6.44min : 615.388m/z	4210.88	0	0	3476.35	0	4445.28	4910.21	4840.75	4564.47	4707.43	0	5221.71	4786.47	4791.75	4248.35	6006.13	4977.83	5650.69	0	5894.05	6185.2	6870.97	6607.06	6379.03	6424.48
6.44min : 941.513m/z	0	0	0	0	0	1507.82	0	0	0	0	1430.52	1607.07	1254.68	0	1506.74	0	0	0	1705.77	0	2570.03	2947.8	0	0	2279.78
6.44min : 441.334m/z	0	4796.09	4713.47	4206.96	5472	5424.7	5987.26	6146.48	0	5575.14	5290.01	5803.71	5567.6	0	5139.4	6526.69	6239.89	6973.31	0	6387.69	7272.3	8064.66	7736.28	8009.75	7570.23
6.44min : 909.345m/z	0	0	0	0	0	0	863.836	526.323	0	0	0	0	0	0	0	0	834.983	0	753.78	0	1382.73	1548.48	0	1207.89	1102.97
6.45min : 487.340m/z	17468	17965.8	18595.4	15872	22232.1	19390.2	20028.1	21305.9	21071.3	20915.8	21680.1	20379.9	20121.7	19446.3	20180.3	21622.3	21926	23467	22603.9	22051.1	28240.5	28686.6	28119.7	28201.5	28082.9
6.45min : 671.370m/z	0	1104.83	0	0	916.198	1087.19	887.875	0	1066.02	1024.73	0	927.741	0	0	0	0	1235.39	0	0	0	0	0	0	0	0
6.45min : 579.356m/z	0	0	0	0	0	0	0	1417.35	0	1685.13	0	0	0	0	0	1729.7	1534.75	1499.31	1566.67	1549.93	2025.75	2032.74	0	1859.47	2047.68
6.45min : 587.390m/z	0	0	0	0	0	1840.14	0	0	0	2086.39	0	1953.83	0	0	0	1974.18	1999.08	0	2252.91	0	2659.1	2602.49	2984.41	2650.81	0
6.45min : 423.324m/z	8815.04	9608.74	9462.49	9334.58	11152.5	10410.3	9915.25	11359.7	10744	11550.7	11032.6	10354.2	10519.1	10299.6	10013.3	12586.2	11352.3	11737.8	11450.1	12344.3	14442.6	15000.5	15164.4	14543.4	14035.7
6.46min : 469.329m/z	35677.2	38287.1	37653.5	33170.8	45207.3	41603	40457	44209.4	41628.9	43603.8	44149	44705	44348.7	42168.9	41052.1	47032.5	45622.1	46174.2	44474.7	48386.5	57817.1	62711.2	62292.6	57391.6	56740.8
6.47min : 309.104m/z	0	0	0	0	0	0	2692.19	0	3031.1	3045.71	3180.83	0	0	3341	0	0	0	0	2449.12	2856.05	0	3622	3626.81	0	0
6.48min : 171.145m/z	0	1402.64	1455.8	1503.91	1908.91	1446.01	1437.7	1693.65	1449.08	1531.16	1436.57	1435.72	1262.59	1344.8	1360.44	1507.29	1116.81	1206.68	1121.38	1213.44	1421.87	1277.76	1495.06	0	1513.01
6.49min : 649.226m/z	0	0	0	0	0	1027.06	1223.21	894.479	1030.24	0	0	0	0	1176.79	1021.98	0	0	0	0	0	939.508	0	1194.92	1027.52	0
6.49min : 451.318m/z	5524.64	5736.88	5852.95	0	7267.22	5115	5038.23	5030.92	5346.88	4814.94	9614.28	8708.6	9059.04	8379.39	8193.47	4510.7	4006.56	4038.35	4411.66	4294.44	10253.4	9278.82	10620.3	10977.6	9923.81
6.49min : 667.237m/z	4101.44	0	3850.05	0	4780.72	0	5663.16	6193.76	5802.21	5917.94	6782.81	6382.66	0	6382.35	0	5065.13	0	4865.4	5072.36	0	5500.16	0	0	0	5862.38
6.50min : 259.165m/z	597.858	733.147	0	0	0	0	0	670.318	634.081	0	1247.89	1057.52	1053.36	1121.21	1081.38	0	0	0	0	0	1350.36	1561.3	1197.57	0	1268.51
6.50min : 433.304m/z	0	0	818.478	0	0	0	0	0	0	0	1135.3	1253.21	1340.71	1157.86	1086.06	0	0	0	0	0	0	1463.66	1250.82	1329.81	1482.81
6.51min : 689.222m/z	1299.11	1058.05	1047.97	1062.47	0	1619.68	1562.35	0	1167.03	0	1407.03	1540.15	1436.11	1445	1151.13	1219.32	867.169	1209.28	1181.33	1139.4	1089.65	1111.79	1399.66	1072.08	1243.33
6.51min : 764.376m/z	0	1433.99	1648.37	1263.42	1849.55	1155.89	1061.31	0	1187.2	1052.25	2238.12	2372.58	2081.93	1825.92	1679.29	891.328	0	975.75	0	881.967	2179.95	2492.95	2313.82	2049.89	2041.4
6.56min : 195.099m/z	1754.87	1721.28	1531.34	1997.73	0	1417.99	1354.95	0	1515.47	1847.19	0	0	0	1631.61	0	1735.37	1625.32	1991.47	1657.5	1812.77	1765.12	1535.88	1887.54	1405.62	0
6.57min : 344.313m/z	1084.49	1033.87	949.639	0	1195.91	0	833.297	0	0	0	0	821.279	871.922	759.943	795.754	980.009	0	806.586	0	0	804.437	1051.51	897.653	702.002	0
6.57min : 515.226m/z	1614.95	1564.11	1406.29	0	2094.32	0	1220.71	0	1192.28	0	0	1614.17	1749.88	0	1503.9	0	0	0	1270.48	1447.11	1175.33	1544.93	1160.77	1304.9	1404.24
6.59min : 332.321m/z	0	956.355	0	0	1177.09	1166.19	976.969	974.61	841.912	856.585	0	1016.97	926.634	818.175	892.507	1038.43	1065.39	0	938.788	998.559	0	0	958.269	0	971.436
6.59min : 927.498m/z	0	0	0	0	0	0	1874.84	2071.51	1617.13	1716.36	1918.95	0	1813.05	1891.86	0	0	0	1754.92	0	0	2809.21	3060.61	2613.37	2594.36	2504.89
6.60min : 741.201m/z	0	0	0	0	0	5296.44	4907.96	0	5125.85	5373.71	3489.54	3336.83	3460.79	3374.23	2878.28	2805.71	2883.35	0	0	0	4616.21	4959.86	4764.28	4575.56	4506.73
6.60min : 427.192m/z	0	0	0	0	2322.15	1523.96	0	1651.65	0	1633.94	0	0	1673.44	1483.96	1387.14	0	1359.63	0	0	1269.1	0	1551.96	1701.17	1491.18	0
6.61min : 949.477m/z	0	0	0	0	0	0	759.365	703.613	0	888.407	0	0	0	0	0	631.548	0	0	0	657.692	1020.43	0	0	1069.96	1082.35
6.61min : 387.198m/z	776.013	0	0	991.413	0	0	865.994	0	800.342	745.238	0	0	0	0	678.272	0	0	0	0	0	789.801	765.969	0	0	672.849
6.63min : 284.326m/z	3787.54	4192.6	4235.9	0	0	3565.97	2963.1	3105.81	3503.48	3131.59	2970.92	3063.07	3225.61	2426.55	2487.1	2973.86	2954.51	2748.45	2118.86	3042.24	3097.83	3237.73	3158.62	0	2906.51
6.68min : 203.125m/z	0	1068.26	1014.5	1214.5	1164.1	0	0	915.547	0	0	714.037	0	849.609	0	739.27	0	919.689	612.04	819.294	1055.3	0	0	0	0	0
6.68min : 225.109m/z	0	1128.87	0	1100.97	0	820.593	989.808	0	0	0	0	0	0	0	0	776.222	0	0	940.216	0	708.331	895.816	0	0	0
6.69min : 467.134m/z	1401.49	0	0	1276.8	2249.08	0	0	1351.88	0	0	1308.53	0	0	1230.82	0	1596.75	1292.7	1506.21	1556.36	1413.23	0	1417.35	1359.21	0	0
6.76min : 587.391m/z	0	0	1991.69	0	0	5108.39	5002.26	5560.26	5333.26	5347.31	4973.68	4885.09	4430.1	4077.79	4916.33	3494.9	3617.41	3864.88	3831.98	0	6009.53	6730.96	5931.29	6253.69	5796.75
6.76min : 933.487m/z	661.824	0	618.435	631.524	884.05	1265.84	1053.42	1469.81	1511.75	1247.26	1063.81	1145.74	1274.19	1208.57	1002.66	906.616	1090.39	1057.39	0	0	0	1668.83	1729.75	1493.27	1319.48
6.76min : 599.406m/z	3736.45	0	0	0	3478.43	3076.95	2918.56	3165.38	3330.92	2972.79	2670.89	2985	2791.57	2630.83	2716.82	3289.61	2853.78	3062.28	0	3293.35	2108.19	1845.24	2415.39	2481.15	2055.71
6.78min : 679.380m/z	1052.11	0	0	1217.2	0	0	0	0	0	0	972.938	1134.58	1059.98	1120.96	1028.07	0	0	0	0	0	1580.38	1908.94	1752.13	1714.46	1283.03
6.83min : 473.322m/z	0	0	0	0	0	0	1394.13	1822.18	1479.38	1651.63	1427.4	0	1192.73	952.146	1219.68	0	912.655	997.015	1184.78	1063.95	0	0	1507.84	1065.41	1173.68
6.83min : 631.381m/z	0	0	0	0	0	1903.52	0	0	0	0	2656.29	2326.96	0	0	0	1478.59	0	1708.06	1638.86	0	2128.55	2387.87	2321.73	0	0
6.84min : 441.208m/z	4766.15	0	4959.52	5504.63	6681.23	5545.19	5005.08	4815.88	0	4441.83	5271.8	4510.95	0	4763.87	5256.35	4138.08	3765.87	4934.9	3984.82	4947.72	4917.58	5120.48	5347.58	0	4766.26
6.84min : 401.215m/z	0	0	0	0	3193.23	2353.16	0	2716.18	0	0	0	0	2304.49	0	0	1912.2	0	2303.44	2103.05	0	0	0	2353.16	0	0
6.84min : 419.227m/z	2750.58	3254.01	0	0	4044.7	0	2938.37	0	2787.48	0	2916.72	2851.16	0	2518	0	2333.77	0	0	0	0	3062.79	0	2681.94	2931.05	0
6.89min : 358.366m/z	3839.28	4127.11	3750.6	0	4640.83	3136.08	3475.84	3661.62	0	0	3165.82	0	3602.99	2961.99	3232.88	2768.52	2949.19	3432.65	3557.75	3087.78	3499.43	3590.36	3593.97	3180.26	0
6.89min : 427.231m/z	0	1165.64	0	0	0	0	1284.99	0	1217.2	1195.82	1332.45	1462.08	1431.09	0	1422.99	1335.48	1123.44	0	0	0	0	0	0	0	0
6.90min : 603.386m/z	0	0	1741.21	0	0	5827.95	6610.93	6199.92	5826.51	5590.92	5273.84	6031.84	5472.63	5212.5	5353.8	5651.36	4816.96	5974.11	5744.78	5746.24	12436.9	12688.7	13767.1	12279.5	11992.3
6.90min : 844.412m/z	0	0	0	0	0	0	829.357	0	0	0	579.422	0	0	0	0	0	708.692	0	0	1092.06	1747.84	1781.72	1874.31	1737.58	1639.37
6.91min : 765.441m/z	1740.65	2058.11	2055.18	1435.05	2097.27	8126.66	7323.73	7980.11	7140.25	7421.08	6699.77	7347.91	6915.95	6433.64	7541.28	7169.37	6174.03	7541.24	7265.55	7145.19	14954.6	15830.7	17119.5	16437	14728.1
6.91min : 787.427m/z	0	0	0	0	0	0	0	0	2688.67	2690.64	0	0	0	1986	2135.49	0	0	2770.81	2560.57	0	4436.21	4752.06	4555.12	4475.53	3910.93
6.91min : 786.493m/z	728.557	0	1073.99	826.775	0	2443.5	2307.17	2589.3	0	0	2200.35	2277.28	2157.18	0	0	0	2307	0	0	2253.99	0	0	0	0	0
7.04min : 467.312m/z	894.037	965.145	1017.21	942.102	0	0	699.424	0	0	0	1806.21	1775.38	1689.39	0	1696.07	0	0	0	0	0	1874	0	0	2425.38	1947.88
7.04min : 314.338m/z	0	1074.96	0	1125.51	1253.28	0	1031.87	995.971	937.546	877.733	918.42	803.029	764.315	837	0	809.843	844.539	849.003	884.484	0	1062.5	890.332	865.413	841.367	851.525
7.04min : 647.376m/z	2823.02	2935.41	2762.85	2602.89	3212.71	2090.36	1930.15	1839.05	2034.6	2386.97	6242.19	5722.59	6068.2	5859.66	5732.3	1456.41	1199.62	1157.1	1430.66	1379.42	6781.12	6632.09	6757.72	6470.19	6297.11
7.08min : 245.133m/z	1192.41	1046.96	1243.58	1338.64	1072.77	0	1006.81	0	1051.58	1136.9	0	1195.42	0	896.26	800.591	731.343	0	1082.52	1265.3	909.746	975.493	860.707	0	972.118	936.004
7.09min : 415.231m/z	7281.22	7364.06	6718.41	7007.18	0	5379.12	5911.96	5911.8	6081.9	5254.91	0	5370.76	5318.27	0	5147.33	5539.24	5128.95	4818.61	0	5634.26	5642.15	5488.32	0	5008.29	5088.13
7.09min : 583.412m/z	2420.09	2514.68	0	0	2503.7	2913.48	3035.31	3309.05	2813.29	3028.12	2711.37	2818.71	2301.97	0	2825.95	3165.98	3184.42	0	3084.85	3369.9	0	0	2718.95	2314.55	2356.04
7.09min : 455.224m/z	14697.9	15399	12788	13407.2	16072.8	12622.9	12906	12336.8	12334.3	12331.1	12938.9	11811.2	11838.8	12008.8	12162	12814.2	11854.3	10692.1	11794.5	12235	12138.8	13065.5	12680.6	11231.5	11673.8
7.09min : 227.128m/z	1344.11	1109.67	1161.71	1481.88	1539.73	855.57	1049.8	1243.02	1385.25	0	0	1356.63	0	1025.11	938.918	847.343	1144.39	1035.1	1106.85	0	1303.69	1291.46	1377.4	1229.51	0
7.09min : 450.268m/z	1409.6	1484.96	1328.29	1217.12	1789.54	1141.21	1050.8	0	1130.63	955.567	0	1061.58	0	0	0	1070.62	1265.03	1064.59	1202.65	1090.84	0	0	0	0	0
7.10min : 433.242m/z	7411.74	7283.02	7369.7	7077.43	8835.49	6600.24	6834.79	7124.5	7006.28	6512.73	6060.66	6123.09	6059.21	5545	5906.29	6155.83	6016.61	6046.7	6130.19	6510.38	6165.94	6184.62	6651.86	5401.68	5570.97
7.11min : 266.170m/z	1569.4	0	1407.68	1364.88	1732.62	1134.32	1078.23	1247.27	1274.04	1198.45	0	1097.07	867.341	0	1020.83	0	0	962.362	1181.73	1219.96	941.533	0	1209.14	1032.1	1012.82
7.11min : 217.137m/z	3253.17	0	0	4051.15	4208.68	0	0	0	2894.18	0	0	3615.66	2482.83	2584.01	0	3028.36	2593.11	2952.44	2719.64	3607.17	3117.54	3140.83	2914.19	2964.02	3036.18
7.11min : 199.132m/z	0	855.455	1103.55	0	1050.07	0	685.353	0	765.991	734.428	0	0	0	0	819.812	0	0	0	0	0	0	823.434	0	0	0
7.16min : 489.350m/z	0	0	0	0	0	0	0	916.194	984.076	0	0	0	987.449	0	989.803	826.069	504.174	0	0	799.124	1366.65	0	1307.16	0	0
7.16min : 655.264m/z	2032.07	2503.77	2390.2	2481.39	2899.02	1948.77	0	2312.77	0	1794.5	1744.89	1984.25	1386.82	1690	0	1988.37	2178.69	2147.6	2098.99	2154.93	1460.52	1624.58	1674.36	1593.82	1204.67
7.20min : 187.124m/z	2126.52	2582.46	1934.24	2087.69	3387.75	1939.9	1937.26	2182.6	1701.13	2064.6	1946.39	2053.2	0	0	0	1798.02	1844.67	2101.49	2108.7	2362.21	2058.3	2212.15	2084.21	2199.42	1962.14
7.23min : 895.450m/z	676.971	797.144	715.576	864.171	896.804	585.062	717.356	0	0	672.671	0	1652.7	0	1566.94	0	0	0	0	595.452	696.818	2114.47	0	0	0	0
7.23min : 711.408m/z	1504.19	1539.03	1302.17	1096.82	2026.78	1160.43	1209.6	993.047	1140.66	1233.5	3337.73	3562.93	2854.1	3075.97	3255.95	809.553	1016.31	1097.43	959.746	0	0	4335.34	4094.2	3821.79	4252.37
7.23min : 675.386m/z	1383.62	0	0	0	0	1276.2	1508.26	1259.81	0	1385.47	3088.85	0	3097.49	2923.84	3184.89	0	930.864	1097.4	1078.46	0	4565.46	4574.96	4303.96	4303.08	4614.71
7.23min : 693.396m/z	0	0	0	1450.99	1801.96	0	1237.6	0	0	0	3132.66	3318.58	2759.58	2597.97	3119.82	1026.72	0	0	924.681	0	3855.89	4526.18	3976.37	4128.98	4350.61
7.23min : 855.457m/z	2214.9	2273.01	2479.17	2190.17	3052.97	0	1930.17	0	2090.18	2126.52	5445.31	5215.63	5162.07	4879.98	4452.99	2050.55	1812.51	1591.24	1362.3	1916.42	6853.4	7506.34	7369.66	7487.52	7608.36
7.34min : 270.204m/z	685.868	675.17	720.321	0	898.772	0	0	0	589.551	656.401	626.462	0	574.496	0	0	542.022	579.137	560.408	0	0	0	0	0	588.609	0
7.35min : 343.292m/z	0	0	0	2005.74	2701.98	2783.34	0	2035.73	2010.53	1806.46	2316.71	2010.61	1867.53	2090	2068.37	2174.86	1853.1	0	0	1945.56	2078.51	0	0	1979.99	2201.39
7.38min : 651.386m/z	1195.45	1161.87	909.886	1051.13	1265.03	1132.28	838.675	0	1010.16	1030.7	1120.59	1108.22	1019.92	923.023	875.451	844.123	899.7	0	701.174	0	743.264	0	835.446	831.646	1031.02
7.40min : 602.405m/z	0	0	0	0	985.339	0	0	0	0	0	801.649	863.864	687.542	648.617	0	0	885.645	0	795.438	715.269	0	0	0	0	0
7.40min : 607.363m/z	0	0	0	0	0	0	0	1833.61	0	1987.67	1868.81	0	0	1672.6	1791.49	1595.21	1552.72	1757.63	1570.7	1642.82	1337.09	1693.82	0	0	0
7.41min : 180.133m/z	1325.44	1257.45	0	983.279	1440.16	967.514	973.57	1199.02	0	986.119	0	0	0	1041.81	1127.55	1102.5	0	1091.67	843.484	0	1194.53	1063.79	1206.82	1209.86	1141.05
7.42min : 293.109m/z	966.726	708.561	0	953.251	1229.79	842.263	0	0	0	811.318	644.394	806.07	842.632	659.361	748.741	636.796	0	843.164	715.46	0	0	733.812	688.237	0	955.013
7.42min : 158.153m/z	19307.4	20244.2	19426.9	18421.6	23902.9	17348	17540.2	19368.3	18581.3	18058.8	17210.7	17449.6	15651.8	14175.8	15476.8	16637.5	17103	17936.8	15987.3	17475.8	17289.4	17623	17815.8	18715.4	16830.7
7.42min : 563.337m/z	0	2310.55	0	0	0	2522.68	0	0	0	0	2632.92	0	0	2751.8	2382.8	0	0	2030.62	0	0	0	2645.78	2051.13	0	2293.38
7.42min : 558.381m/z	0	0	0	841.517	0	1117.38	0	1167.56	1017.53	0	1073.89	0	0	1133	0	0	1021.63	0	0	0	0	0	0	935.475	875.413
7.42min : 561.295m/z	2351.34	0	2464.98	0	3004.43	0	2506.51	2648.8	2279.64	0	0	0	0	0	0	0	2031.67	0	2407.45	2397.44	2393.47	0	0	2244.68	0
7.45min : 519.311m/z	2682.02	2798.55	2792.6	2786.27	3506.93	3036.08	2808.78	2827.46	3178.24	2689.65	3731.41	2968.77	2723.75	2928.09	3306.25	2775.41	2547.11	0	2675.27	2669.84	2733.12	3089.59	2650.54	2707.18	2743.69
7.45min : 514.355m/z	996.833	1125.66	1011.2	962.306	988.504	1032.4	1168.28	1169.66	1232.14	883.158	0	0	1095.06	1218.7	1166.6	0	1170.63	0	1020.65	881.663	0	1194.45	0	957.246	927.9
7.47min : 391.209m/z	2040.89	1724.69	1859.71	1760.5	2153.5	1302.98	1646.79	1621.4	1647.89	1631.72	1825.08	1459.04	0	1541.32	1464.33	0	1411.4	1466.44	0	0	1501.12	1769.7	1619	1745.16	1324.82
7.47min : 470.326m/z	0	0	0	0	0	0	0	0	964.939	0	1093.22	0	1064.85	986.409	1077.85	0	0	941.405	1069.09	909.394	1111.88	997.182	0	912.902	884.854
7.47min : 475.285m/z	3034.64	0	3525.86	0	0	0	3037.99	3261.55	0	3060.62	3457.39	3521.36	3668.03	0	0	3220.79	3210.87	3294.54	3546.1	3393.53	3152.91	3117.26	0	2901.7	3104.89
7.47min : 279.093m/z	3361.11	3831.18	3265.49	3169.07	4254.1	2923.16	3033.15	3036.19	2725.99	2848.02	3145.52	2754.83	2573.53	2791	2776.13	2800.09	3017.09	2547.01	2428.46	2908.09	2575.27	2498.83	2772.41	2706.89	2828.32
7.48min : 409.162m/z	3494.77	3958.01	5805.24	3193.15	4146.72	2413.11	2660.47	2310.82	2680.98	2179.69	1724.58	1548.26	1942.97	0	0	0	0	0	1555.33	1191.99	1514.86	0	0	0	0
7.50min : 431.259m/z	2666.26	3151.97	2900.37	2728.83	3533.56	3068.24	3053.68	2825.06	3067.94	2866.18	3315.44	3083.35	3224.68	3209.5	0	0	3066.28	0	2905.07	3091.76	0	3427.18	2894.07	3304.19	0
7.55min : 343.208m/z	0	0	1289.19	0	1545.8	1498.13	1632.45	1651.62	0	0	1307.52	1336.35	1520.78	1430.88	1444.6	1539.62	1376.16	1171.42	1501.71	0	0	0	1387.9	1467.32	1286.75
7.59min : 180.102m/z	2276.33	2284.98	2157.72	0	3048.31	0	3195.37	3219.09	3127.82	2787.62	2837.05	2327.97	2405.05	0	2447.64	0	2131.7	2011.07	0	2086.23	0	0	0	0	0
7.63min : 597.291m/z	0	1802.1	1812.06	1703.17	2268.27	1362.58	1475.65	1733.69	0	1666.49	1796.14	1606.06	1337.7	1460.99	1343.32	1631.91	1709.65	1261.93	1638.93	1601.6	1368.69	1674.31	1699.36	0	1337.37
7.63min : 575.307m/z	1738.46	1846.59	0	1781.07	2244.73	1812.19	1395.92	1703.37	1694	1447.34	1406.98	1285.66	1397.89	1304.99	1310.56	0	1612.96	1331.49	1590.42	1518.18	1481.44	0	1408.35	0	1446.03
7.64min : 423.228m/z	0	0	0	0	0	780.8	0	991.478	0	0	0	0	745.207	0	0	883.728	812.978	1093.29	0	0	947.531	910.769	987.037	0	970.508
7.66min : 476.340m/z	0	0	0	1674.99	2061.72	1076.64	0	0	831.489	0	1351.18	1573.61	0	0	0	0	0	0	0	0	0	0	1198.61	1326.53	0
7.66min : 398.240m/z	17014.9	21696	22541.9	21795.3	0	13174.2	0	10103.2	10020	9872.35	19119.9	26647	30767.7	28608.9	27563.9	12579.7	0	14921.4	17283.3	18800.8	14861.8	13843.5	19460.8	20709.2	21515.4
7.66min : 376.258m/z	10380.4	13180.8	13146.2	13649.8	18411	7826.37	0	5845.61	5905.38	5820.79	12868.9	15984.5	17869.3	18033	17909.1	7737.8	8745.76	8279.57	9506.4	10290.1	9101.71	7495.54	12387.3	12169.8	12684.7
7.66min : 477.340m/z	0	0	1475.42	0	0	0	0	0	0	938.869	0	0	1755.91	0	1606.48	0	1081.78	940.524	1198.13	1238.79	1191.22	0	0	0	1289.96
7.66min : 393.282m/z	2464.35	0	3131.48	3522.46	4114.14	1901.05	0	1767.75	1492.5	1506.61	0	0	4192.97	4641.9	0	1923	2030.97	2070.48	0	2856.84	2202	2459.95	3200.87	0	3516.27
7.66min : 421.311m/z	0	985.359	0	1124.65	0	1007.61	0	0	0	0	0	1104.16	1366.94	0	1213.02	0	0	0	0	821.633	0	827.97	0	0	0
7.66min : 773.499m/z	1133.73	1846.74	0	0	2790.47	1065.8	0	0	0	646.637	2147.97	0	0	4527.96	4273.01	0	0	1109.64	0	1394.67	1299.65	0	1771.02	1955.78	2553.54
7.76min : 762.494m/z	888.751	0	1289.68	0	4483.74	3442.62	3467.24	0	0	0	0	3111.74	0	0	0	0	3327.58	0	0	3648.79	0	3709.76	4296.33	3725.85	0
7.78min : 225.194m/z	0	4360.21	3678.53	4258.62	4973.87	4636.2	3898.07	4203.72	4302.29	4152.25	2714.91	3526.43	2417.68	2708.96	0	0	2579.59	2512	0	0	2694.29	2852.89	2632.01	2437.06	0
7.85min : 589.320m/z	0	3110.13	3035.82	3289.12	3697.67	2805.92	2944.81	0	2900.55	2466.1	2439.03	0	2490.06	2289	2171.84	0	2464.68	2247.8	2496.58	2402.32	2432.9	2612.88	2748.26	2363.24	2776.08
7.85min : 611.303m/z	3107.54	3435.57	2779.57	3221.76	3553.15	2873.69	2876.81	3386.52	3032.3	2675.51	2893.91	3025.55	2997.6	2852.98	2774.88	2770.78	2744.48	2655.8	2933.84	2865.39	2869.44	2930.84	3020.8	3061.96	2490.84
7.86min : 581.294m/z	971.751	0	0	892.771	0	0	887.851	1053.24	0	870.097	0	1061.58	905.058	853.801	806.337	937.175	925.716	828.381	803.872	863.528	753.251	0	924.052	1001.17	996.705
7.87min : 437.192m/z	0	7376.15	20695.7	8993.78	0	7335.87	0	0	0	7224.75	0	0	9079.26	9545	11357.6	0	8625.4	0	0	0	0	8298.07	0	6806.08	7043.12
7.87min : 415.212m/z	3481.55	4026.85	13338.6	3785.43	3820.16	3555.55	4428.01	4318.48	3987.44	4119.6	0	5218.67	4812.49	5665.87	6827.16	4689.96	4660.9	4586.86	4706.23	0	4686.98	4279.56	0	3688.25	3486.42
7.87min : 552.264m/z	0	0	2513.47	1102.59	0	0	0	952.179	929.89	740.908	1142.89	985.535	0	0	1401.27	0	824.992	0	0	0	812.806	928.71	0	739.762	675.525
7.87min : 851.401m/z	0	385.24	2883.11	0	0	0	0	0	0	0	811.121	691.497	704.977	850.86	0	684.543	620.284	0	0	0	0	0	0	0	0
7.89min : 373.250m/z	0	0	0	0	1250.91	0	1298.99	1376.59	1165.86	895.572	1033.04	1000.74	1253.71	1276.34	0	1355.15	0	974.92	0	1282.64	1178.57	0	0	1030	0
7.89min : 349.194m/z	1641.35	0	1240.62	1344.17	1589.96	1318.81	0	0	890.593	1638.57	895.352	1633.43	0	1204.52	1038.69	1193.03	0	1159.02	1226.17	1151.02	0	1194.25	1414.12	0	1454.8
7.97min : 302.267m/z	2142.67	2960.99	2610.85	2623.43	3492.74	3449.7	2991.94	3262.86	2986.43	3453.39	2915.61	3172.57	3007.73	2760.64	2710.57	2827.77	2826.67	3037.55	3442.94	2840.75	3277.15	3245.43	2957.74	3111.35	3087.38
7.97min : 345.261m/z	3607.54	3734.7	3930.44	0	4643.91	0	3568.88	0	0	3486.12	2947.48	3353.05	3177.71	3213.87	0	2940.75	3226.1	0	0	2889.21	3243.8	0	0	0	3703.58
7.98min : 367.243m/z	11654.7	12619.8	11435.3	11599.1	15632.6	11073.2	11129.6	11569.9	10095.9	10671	10954.4	11517.2	12071.3	10544.5	10581.3	10690.8	10323	10566.5	11019.2	10771.7	10869.3	10814.3	10968.9	10829.2	11026.8
7.99min : 327.244m/z	0	0	0	1814.26	2035.62	1725.94	1540.45	0	1744.97	0	1777.64	0	0	1455.43	0	1637.39	0	0	1774.79	1562.45	1568.05	1472.57	1652.62	1607.47	0
8.02min : 400.281m/z	3392.16	0	0	0	3858.41	2497.97	2468.22	3206.59	0	3451.12	3092.28	0	0	0	2462.23	2523.02	2368.61	2607.89	0	2723.15	0	2964.08	0	0	2477.38
8.03min : 194.116m/z	15583.4	14672.3	15167.9	14682.2	18895.4	0	0	19908.3	0	18467.8	19291.2	19211.9	0	17057	0	14804.6	14129.9	13551.8	16695.4	15768.9	0	0	0	15423.9	16351.4
8.06min : 235.129m/z	4911.03	4409.12	4576.77	4709.5	6089.22	0	0	0	0	4869.43	5125.02	0	4523.54	0	4614.1	5210.29	3904.94	4322.35	5395.35	5918	0	0	5865.95	5416.99	6247.51
8.06min : 213.147m/z	15479.1	15039.8	14753.7	14409.9	20852.5	14337.2	13727	13813.4	14680.7	17114.3	16275.6	13865.4	16327.9	14986.7	18124	16777.8	14162.7	13801.9	16262.2	19096.1	17998	18354.5	18787	17349.9	19929.6
8.06min : 181.121m/z	5095.5	4132	0	4301.11	7108.47	4502.31	4068.07	0	4432.09	5295.94	5731.15	4968.23	5105.18	5261.73	5770.43	5003.03	4377.14	4586.88	5474.23	5850.24	5870.53	5876.1	0	5067.51	6350.01
8.06min : 447.273m/z	0	0	0	0	1356.23	0	0	0	0	0	0	889.212	0	0	1135.7	0	0	0	1134.19	1198.74	1235.49	1153.28	1328.52	0	1393.77
8.07min : 595.310m/z	1497.92	1645.78	1455.38	1353.59	0	0	1257.98	1433.66	1289.99	0	0	0	1658.84	1406	1285.27	0	0	0	0	0	1434.59	0	0	0	1525.25
8.07min : 259.164m/z	1462.42	1746.56	1698.24	2052.29	2339.95	1502.57	1669.3	2031.37	0	1945.2	1933.13	1622.28	1480.97	1622.57	1411.57	1726.71	0	1638.69	1941.91	1779.62	2173.36	2374.47	2254.79	1748.38	1751.2
8.08min : 625.318m/z	3751.65	3244	3808.5	3365	4837.82	3295.2	3719.14	3818.63	3857.89	3294.5	3208.39	3488.92	3307.69	2701.84	3254.05	3050.96	3129.87	2972.52	3413.08	3580.85	3495.49	3467.04	3701.4	3700.58	3089.18
8.08min : 603.335m/z	0	3317.12	0	2883.52	0	2755.37	2938.37	3109.18	3105.86	2889.22	0	2557.12	0	0	0	2813.44	2519.01	0	3014.64	3080.62	2952.39	0	3112.04	2710.36	0
8.08min : 313.052m/z	0	0	0	0	0	0	671.042	0	0	0	883.14	0	0	634.993	795.206	1660.82	1845.41	1803.72	2078.43	2040.02	1405.17	1831.09	1488.83	1675.33	0
8.09min : 635.396m/z	2023.11	1676.09	2105.18	0	2539.13	1718.34	0	0	0	1884.05	0	1784.51	1763.25	0	1790.34	0	0	0	2121.33	1950.18	0	0	0	0	0
8.10min : 307.190m/z	0	0	0	0	1209.62	0	743.979	0	0	0	668.725	0	702.405	735.988	0	0	0	0	0	617.99	0	863.304	1040.63	0	0
8.12min : 591.370m/z	2565.67	2722.35	2439.8	0	0	2806.6	0	0	2907.02	3158.2	3338.74	3395.63	2917.44	0	3005.95	2454.93	2567.53	2484.38	2863.99	2960.51	0	0	2609.58	0	3104.14
8.12min : 337.102m/z	3518.86	3543.74	3056.37	3440.67	4118.75	0	2838.19	2950.81	2698.55	0	2857.89	2147.49	2438.77	2487.65	3083.24	2387.75	2641.45	3256.39	2672.98	2768.6	2998.35	2800.03	3194.5	2763.27	0
8.12min : 586.413m/z	1108.07	0	0	0	1856.37	1207.7	0	1329.19	0	0	1415.02	1262.34	0	1051.51	1226.29	1482.12	0	0	0	1020	0	0	0	0	752.856
8.15min : 311.217m/z	0	0	0	0	1779.74	1385.71	0	0	0	1309.07	1277.37	0	1407.3	1468.1	0	1488.45	0	1238.69	0	1337.96	0	0	1266.54	1428.48	0
8.16min : 542.385m/z	1406.67	1168.51	1453.06	1163.53	1521.42	1465.13	664.188	1290.86	1034.01	0	1374.77	1577.67	1469.88	1268.05	1095.72	1376.25	1251.45	1292.79	1016.43	0	967.189	0	0	719.91	0
8.16min : 547.337m/z	0	3736.63	2616.15	3645.73	3782.92	0	3112.93	3825.88	0	3909.96	3824.54	0	3807.53	3088.77	3419.04	3270.11	3498.95	3355.4	3440.36	4206.42	3707.18	3935.89	0	3508.12	3633.62
8.16min : 333.202m/z	0	3079.33	3212.46	2673.65	4076.68	2347.22	2336.21	2635.4	2574.25	2824.66	2441.3	2498.31	2380.19	0	2501.17	0	0	2199.89	0	2312.62	2863.83	2850.86	0	2655.69	2372.71
8.19min : 503.318m/z	2650.58	3792.06	3504.98	3625.36	3643.64	3377.61	3612.18	3595.37	0	3857.82	0	4242.26	4030.75	3461.07	3894.55	3745.97	0	0	3355.44	3819.47	4115.22	3586.51	0	3654.59	3411.02
8.23min : 459.292m/z	2571.27	0	0	2980.8	3796.6	3148.64	2957.75	3202.25	3057.32	0	3236.38	3223.27	2969.53	3217.66	3715.73	2774.96	3908.59	3246.34	3235.89	3428.25	0	2819	3444.22	3471.29	3108.27
8.25min : 219.193m/z	0	2720.5	0	0	0	2388.87	0	2506.58	0	2163.33	0	0	2373.11	0	0	2237.98	0	0	2405.09	2247.14	0	2406.99	2159.41	2115.88	0
8.26min : 529.209m/z	2097.12	1750.13	1697.32	1518.45	0	1760.55	1939.88	1392.34	1826.84	0	1518.19	1693.25	1492.43	1620	0	1923.23	1517.29	0	1518.8	1946.63	1814.67	1508.74	1678.72	1300.68	1726.99
8.27min : 415.264m/z	0	2944.14	2577.39	0	3197.04	2887.87	0	3065.85	3126.19	3297.24	3207.92	0	0	3100.94	3241.97	2841.98	3276.22	2952.32	0	3074.99	2778.41	3093.87	3318.68	3121.07	2797.99
8.28min : 587.345m/z	731.722	0	923.769	0	882.594	0	881.077	0	0	0	0	746.249	0	0	720.98	0	0	0	0	493.764	747.937	0	0	0	669.729
8.28min : 609.324m/z	1304.94	1562.6	1462.91	1351.12	1959.74	1300.14	0	1379.97	1620.35	1424.79	1431.41	0	1523.38	1320.52	1225.63	1364.89	1326.63	1188.4	1406.54	1379.11	1298.34	1550.47	1383.98	1245.35	1383.97
8.31min : 773.412m/z	0	6796.38	6073.45	6696.88	0	752.838	660.271	785.986	791.559	965.615	858.549	0	866.892	953	740.301	714.088	715.955	0	787.457	684.464	0	0	0	0	618.532
8.31min : 371.239m/z	1571.83	1595.52	2260.51	1954.02	2312.34	2144.07	2309.05	2004.68	0	0	1911.72	2496.28	2021.41	1791	0	1937.81	2114.6	1913.19	1702.16	1737.35	1943.83	1857.88	1845.93	1823.28	1913.77
8.32min : 451.318m/z	2684.84	0	2586.28	2614.04	0	2171.44	1893.14	2632.27	0	2158.66	2117.56	0	2396.32	2301.84	2588.45	5163.06	5531.55	5201.6	0	5431.64	6991.32	6669.16	6752.67	0	6274.95
8.32min : 469.330m/z	2649.78	3017.26	2674.47	2733.67	3515.57	2359.19	2362	2816.45	2352.91	2182.9	2461.31	2606.8	2573.76	2121.1	2594.41	5313.93	5072.48	5115.75	5767.51	5398.55	6265.7	6455.35	6502.67	6214.05	6387.14
8.33min : 359.238m/z	0	12469.6	0	11187.5	0	0	0	13068.7	0	0	0	11947.1	0	10878.5	11376.2	10340.1	10425.2	9936.27	9254.85	10447.8	0	10593.3	0	0	10848.8
8.33min : 583.257m/z	0	0	0	0	0	0	640.871	0	0	0	0	740.165	0	784.893	643.697	0	0	753.529	0	0	855.493	0	775.297	0	714.581
8.38min : 288.251m/z	9568.5	9516.58	8980.84	9346.33	11208.3	9089.31	7978.11	8868.2	8364.75	8253.38	7626.05	7147.16	8248.89	7271.29	7600.56	7892.73	7657.19	7948.93	8305.38	8240.47	8575.85	8823.87	8564.34	8796.78	0
8.38min : 310.236m/z	2912.29	2617.7	2449.51	2756.45	3280.27	2468.2	2748.81	2481.81	2231.3	2539.44	0	2514.53	2635.93	2417.42	0	2172.77	2335.62	2350.89	2641.76	2366.35	2449.87	2735.11	2565.84	0	2113.36
8.38min : 498.485m/z	0	1199.36	1357.87	1287.12	1669.58	1063.65	0	1375.49	1369.04	1454.93	1516.09	1759.16	1434.1	1374	1633.14	1532.08	1546.07	1629.22	1579.07	1604.64	0	1173.22	1359.48	1132.41	1256.92
8.40min : 327.076m/z	0	1308.55	1852.27	0	1464.87	1423.92	1493.95	1510.18	1474.39	0	1399.55	1436.73	1237.99	0	1235.5	1312.87	1174.86	1352.04	1169.2	1383.31	1273.39	1416.64	1456.65	1459.43	1374.95
8.41min : 709.477m/z	1210.63	0	0	0	1196.76	1266.92	1031.87	1010.57	0	0	1069.18	0	0	628.861	0	923.777	0	986.551	0	0	0	0	0	0	0
8.41min : 349.059m/z	1584.09	1509.77	1582.6	1424.63	1740.16	1544.29	1334.54	1258.33	0	1248.6	1123.57	1057.52	1028.38	1034.41	1474.99	1192.86	1458.66	0	0	1419.32	1288.15	1350.38	1206.33	1315.91	1317.49
8.41min : 229.087m/z	1806.82	1965.12	0	1529.56	1790.12	0	0	1514.19	1555.66	1527.62	1591.03	1450.93	1520.52	1178	1828.93	1427.16	1526.55	1336.73	1424.84	1585.8	1599.49	1600.68	1600.54	1921.05	0
8.45min : 665.444m/z	2548.16	2627.88	0	2632.67	2873.75	2754.78	2349.75	2460.77	2725.99	2543.15	2959.02	2331.01	0	2153.32	2532.09	1993.11	2479.91	2237.33	0	2627.4	2066.18	2327.07	2615.56	2398.16	2438.16
8.46min : 345.259m/z	3437.49	3152.43	2957.66	0	4617.12	0	3189.77	3069.67	0	3034.32	2907.66	3003.25	0	2259.46	0	2385.48	2318.53	0	2357.85	2549.06	2724.28	2696.35	2553.73	2590.98	2711.71
8.46min : 367.243m/z	18822.3	19680.4	19206.5	17679.9	24083.3	18827.4	18708.8	18452.7	17454.6	16893.9	18500.2	16438.8	16992.3	16925.1	17001	16639.8	16947.8	17646	18191	17126.1	19084	18700	17803.5	17283.9	17256.8
8.47min : 379.209m/z	0	732.301	792.926	779.087	0	674.315	939.591	0	661.283	799.615	0	510.004	0	0	0	0	630.552	0	825.409	653.95	0	737.731	664.797	861.436	731.358
8.48min : 621.416m/z	4076.53	4083.93	3626.46	3898.56	5246.5	4690.15	4339.7	4558.24	4139.56	4058.32	5147.96	4906.38	4551.08	4694.38	4837.67	4172.88	4449.27	3752.95	4056.74	4749.38	3526.07	4024.06	3667.74	0	4362.77
8.48min : 616.460m/z	2236.78	2193.2	2191.77	1951.41	2995.4	2266.21	1967.55	2072.78	2576.67	2235.1	2221.33	1851.43	1985.26	1699.97	1840.11	1906.94	1591.18	1619.9	1899.72	1771.52	0	1742.91	1523.88	1801.15	0
8.50min : 293.208m/z	0	0	1247.98	0	0	0	0	0	0	1130.08	0	0	906.655	806.094	1211.16	0	1155.95	0	0	1127.93	1084.29	0	0	0	0
8.51min : 593.358m/z	0	0	0	925.688	0	0	941.249	0	0	0	823.982	0	0	858.72	1049.94	0	754.926	0	0	0	0	830.018	0	750.006	955.834
8.51min : 421.231m/z	5269.11	5460.13	0	5174.1	7093.84	4818.16	5276.27	4998.94	4429.55	4753.24	5834.35	4882.05	4263.07	5025.17	4635.7	4377.89	4529.95	0	4644.31	4803.63	5301.16	4317.98	5083.95	4581.65	4485.99
8.52min : 572.433m/z	0	4084.24	0	2810.27	4842.73	3403.39	0	3781.28	4182.07	3569.29	3798.75	0	3614.37	3018.18	3399.1	3193.19	3189	0	3342.47	3418.31	2840.44	3085.92	2992.76	2995.12	2750.99
8.52min : 577.389m/z	7779.77	7357.77	7155.18	6727.43	8681.79	7833.56	8852.63	8533.66	7776.53	7209.79	10145	8529.14	8563.13	8242.44	8981.7	7953.35	8499.29	8653.32	8906.36	8853.22	7220.48	7647.06	7850.51	8069.96	8311.79
8.52min : 299.161m/z	1199.7	1093.14	0	0	0	0	1596.28	1267.7	1685.22	1609	1068.76	1060.57	0	910.997	1088.07	1073.59	1058.5	842.586	0	1284.44	0	910.588	1308.39	0	1240.9
8.52min : 554.368m/z	0	0	0	674.176	1349.56	0	1003.12	913.088	0	0	0	0	0	990.97	0	1222.38	0	0	0	0	837.827	0	0	859.464	1010.19
8.54min : 159.138m/z	0	0	890.696	0	0	788.328	782.542	0	727.786	663.897	622.654	0	0	0	0	548.19	0	753.875	0	0	649.229	895.21	0	0	740.316
8.56min : 511.378m/z	1233.91	0	1193.46	1429.24	1797.46	1449.71	1388.11	1688.17	0	1459.27	1617.62	1741.92	1832.93	1722	1578.14	1670.62	1518.24	0	1647.14	1642.64	1450.1	1354.14	1483.23	1243.3	1238.04
8.56min : 549.340m/z	1036.65	0	1224.35	1078.11	1327.6	1161.51	719.366	1149.35	1009.11	1189.1	1221.41	1628.36	1436.09	1239.44	0	1280.47	1208.55	0	1205.36	1290.71	0	1398.66	0	1247.92	0
8.56min : 528.407m/z	6076.44	6249.25	6157.71	5288.3	7131.37	5635.53	6090	6349.73	6319.3	5667.79	6434.28	6248.82	6381.89	5704	6763.39	5735.12	5164.9	5514.56	6106.74	5754.46	0	5774.01	5138.22	5401.64	4650.6
8.56min : 533.364m/z	12584.7	12944.7	12384.8	11850.7	16084.1	14164.7	13990.9	14479.1	14034.7	12742.7	16502.3	15760.5	14352.9	14032.4	15560	14262.5	13676.2	14561	15132.2	14885	13993.9	14229.5	14770.3	14441	12815.6
8.60min : 484.381m/z	9640.72	11343.7	10123.8	9062.43	11413.3	9849.12	9340.47	9487.97	9522.56	8773.08	11060.5	10113.9	10168.1	9164.53	0	9266.28	0	9881.6	9370.72	0	10002	8412.79	8478.55	8424.55	7875.82
8.61min : 489.338m/z	22315.2	22637.9	23909.6	22690.2	29383.8	25812	24883.5	27304	23580.5	24110.9	0	27014	26892.1	0	0	24955.9	25402.5	25189	0	0	26310.7	24812.9	0	0	24805.1
8.61min : 467.353m/z	2444.89	1932.2	2392.75	2333.51	3070.27	2883.82	2650.38	2692.56	2376	2333.55	3114.71	2828.85	0	2410.08	2916.77	2409.99	2402.18	2556.68	2701.17	2629.91	2531.07	2701.64	2885.25	2467.64	0
8.65min : 365.134m/z	7384.71	7192.56	7412.91	7181.73	9295.29	7188.53	6605.33	6770.8	6519.11	5903.27	6255	5563.41	5837.9	5952	6174.22	5645.41	6266.07	6040.55	6043.76	6302.99	7210.78	6233.43	6576.66	6031.39	6445.49
8.65min : 423.329m/z	4728.54	4451.75	4911.44	4294.46	5446.47	5360.68	4542.1	4974.29	4859.4	4976.51	5223.73	4842.51	5387.45	4674.06	5304.64	4741.98	0	5783.49	5757.76	4950.21	4811.35	4929.25	4704.58	4558.81	4725.14
8.65min : 440.355m/z	11755.6	14162.9	12543.7	11303.3	14277.4	12356.6	12732.6	11983.5	12381.7	12218.8	13505.8	11878.1	12267.3	11361	11461.5	10857	12245.3	11855.2	12594.3	11231.5	11528.7	10858.3	10841.1	10161	10236.8
8.65min : 445.312m/z	54139.8	50400.6	56324.2	52152.3	67722	62147.8	58908.2	58454.6	57587.6	56504.6	65388.2	57476.4	62801.9	60336.9	61078.8	55175.2	62615.2	63582.6	66205.2	62645.9	60665.7	57997.7	60181.1	56195.4	57691.5
8.70min : 795.517m/z	1732.38	1578.6	0	0	2132.94	1876.72	1697.52	1948.15	1702.79	1771.74	1844.33	1564.49	1845.34	0	1868.04	1571.75	1549.18	1725.72	0	1655.08	1475.17	1297.12	0	1329.25	1516.03
8.71min : 379.303m/z	7456.01	0	0	0	0	8678.07	0	0	8014.4	0	0	8546.37	7743.72	7790	8713.81	0	0	0	7352.07	0	7731.06	0	7961.66	7708.83	7287.3
8.71min : 396.331m/z	11847.5	0	11221.2	0	0	12003.7	0	12848.7	0	12030	0	0	0	0	0	10835.5	0	0	0	10794	10198.7	10635.4	10865	0	0
8.71min : 401.286m/z	102928	96281	102582	101123	127365	117427	113600	122943	118189	112893	124579	115158	113275	111766	120098	110031	109273	108368	112488	116859	104255	111610	115026	106322	107567
8.71min : 417.260m/z	0	0	0	2173.67	1920.52	1881.74	2521.01	0	2563.51	2174.26	2067.58	0	1709.85	2330.13	0	2031.06	2374.24	2127.88	2572.41	0	2063.57	2188.51	2158.25	2071.63	2146.12
8.73min : 746.530m/z	0	0	0	3907.51	4954.24	4262.14	1336.46	1225.03	3817.85	0	1565.7	1219.75	1610.8	1414	4527.24	0	3868.8	0	1250.82	1359.26	0	1144.27	0	3449.08	0
8.73min : 751.487m/z	0	3322.71	3743.6	0	0	0	3815.13	4215.1	0	3962.22	0	4373.06	4580.88	4533	0	3575.45	0	3743	4216	4259.41	0	4106.78	3852.57	0	3456.26
8.76min : 702.498m/z	2528.42	3579.96	3004.22	3067.31	3875.68	3058.99	3057.62	3009.32	3385.46	0	3399.52	3133.03	3192.3	3058.19	3459.82	2854.1	2661	2554.18	3065.27	2909.24	2701.8	2571.7	2616.44	2320.69	2125.86
8.77min : 707.453m/z	0	8297.04	9049.27	8888.03	11661.9	9876.46	9733.96	9554.36	9904.92	10402.6	11479.7	10826.7	10307.2	9745.85	10898	8996.9	8917.9	9113.18	9191.62	9409.58	8330.06	9294.71	9024.66	9273.06	8179.16
8.78min : 335.276m/z	9876.11	11330.5	10258.2	11183	13204.1	12327.1	12716.2	12141.8	13245.1	12655.4	13349.9	12668	12284	12071	12300.7	11398.9	12230.9	11024.8	11993.7	12308.1	11266.4	12611	11577.9	11321	10594.4
8.78min : 352.303m/z	9229.19	11837.8	0	9452.26	11683	10657.2	0	10100.4	0	8984.99	10683.2	0	9178.46	10458.2	10430.3	0	8695.74	0	9124.53	0	8915.77	8802.46	8849.6	8816.76	8573.78
8.78min : 357.260m/z	109675	106929	0	0	141705	0	128326	0	0	128145	0	0	0	132958	135859	0	0	0	0	0	0	129660	129080	0	0
8.78min : 355.250m/z	0	0	108674	105802	0	132103	0	132998	133843	0	137898	133237	132615	0	0	125839	125679	126964	132351	128525	127668	0	0	120659	123185
8.78min : 373.232m/z	1798.13	1961.34	1938.45	1889.44	2557.17	2205.3	2196.38	2258.06	2267.9	1875.59	2236.9	2533.8	2388.49	2575.74	2163.96	2419.24	2001.95	1689.84	2182.94	2397.52	2250.45	2188.63	2023.47	2086.26	2116.36
8.80min : 963.598m/z	848.25	1002.84	926.181	829.807	1216.3	0	578.295	681.571	0	0	0	627.62	658.717	0	0	671.304	679.746	662.609	561.446	743.137	0	693.936	792.636	0	755.338
8.80min : 663.434m/z	21296.6	18668.8	19532.8	20423.1	25233.8	21584.9	19022.9	21028.8	21356.7	19986.1	23541.1	22981.6	21184.1	20670	21617.4	20440.6	20003	19557.2	18127.7	21702.8	18181.7	20031.5	20762.5	19122.8	19247.3
8.80min : 658.472m/z	5030.7	6589.9	4991.44	4932.22	7025.44	5269.8	4565.43	4918.48	4987.5	5208.37	6259.11	6105.86	5055.51	5283	5755.57	4986.38	4726.73	4717.23	0	4930.18	4354.02	4216.48	4330.36	4856.53	4220.02
8.80min : 317.114m/z	2592.47	2955.53	2883.69	3263.07	3823.11	0	2278.04	3076.61	2207.8	0	2488.9	0	2188.35	2129	2049.05	2553.81	2487.33	2463.79	2394.32	2560.84	2154.25	2612.77	2670.1	2506.11	2257.85
8.80min : 579.291m/z	29644.6	30677.4	29409.4	0	37933.9	26950.5	25955.2	28884.3	26417.9	25307.8	24777.1	25028.7	23551	24210	22959.6	24639.6	25293	26414.6	0	26615	0	28041.1	26176.6	26416.8	25198.9
8.80min : 301.139m/z	66722.4	70200	70389.1	64599.3	81070	61396.7	60410.9	67797.2	60468.5	59977.6	58714.8	59623.9	55301.9	57449.1	56117.8	60814.5	58726.9	62518.5	57229.9	62002.7	62727.7	68162.5	65690.5	60261.7	56931.2
8.80min : 121.030m/z	2247.64	1643.1	0	0	2409.82	1795.8	1929.09	0	1805.99	1652.44	0	0	1474.6	0	1685.82	1831.96	0	0	1490.45	0	0	0	1521.44	0	0
8.80min : 279.157m/z	50276.8	48165.7	51174	49068.6	59995.9	46665.4	43733.7	47170	43730.6	41037.3	41957.7	41280.9	38655.4	38232.1	41511.8	41535.5	40511.5	39321.3	37610.4	45172.7	44555	44066.1	44637.7	43332.4	41115.8
8.80min : 205.084m/z	16603.2	15999.6	15977.7	16491.4	20759.3	14917.2	14237	16168.8	14838.6	13950.2	15007.8	14778	14114.6	13267.3	12989.9	13892.4	13879.6	13811.9	13566.9	14598.4	15314.5	15436.7	15891.8	13547.4	14111.7
8.80min : 149.023m/z	41427.1	41192.8	42886.6	40450.9	51360.9	39277	39543.8	41047.6	38013.3	39374.7	38464.5	38654.9	36099.1	34666.6	34868.5	35123.3	35305.6	35947.1	36675	39119.5	40232.7	43140	40146.7	37148.3	36804.1
8.81min : 342.164m/z	0	0	0	0	1850.21	1367.9	0	1308.92	1093.47	1279.17	1400.62	0	1019.75	0	0	0	0	0	1149.72	1545.94	1063.49	1462.37	1242.2	1036.7	1121.09
8.81min : 771.502m/z	989.242	0	0	1165.63	1460.69	0	0	1044.25	1188.99	0	0	0	0	0	963.004	0	0	0	936.087	0	0	0	841.29	868.883	0
8.81min : 678.477m/z	1639.42	0	1671.47	0	0	1722.92	0	0	1753.29	2123.27	2019.67	1863.59	0	0	0	0	0	0	0	0	1478.3	1532.86	1685.24	1801.27	0
8.84min : 619.401m/z	26822.5	25611.9	30100.2	26345.8	34810.8	30981.6	27700.1	30291.2	29976.1	29164.8	34504.2	32109	31785.5	31065.8	31611.3	28097.5	28842.3	28976.8	30501	28694.2	27730.5	27225.4	29073.6	28164.2	26860.3
8.84min : 614.445m/z	9323.81	12006.5	9091.08	8412.95	11928.2	9521.2	8634.14	9630.7	8460.74	8809.88	10941.6	10519.5	9294.48	8756.45	9930.02	9022.37	8246.42	8314.38	8752.99	8314.75	7952.26	8481.19	0	7164.78	7227.01
8.86min : 338.230m/z	5156.06	5408.96	5135.98	4914.23	6214.15	4269.05	4583.61	4525.62	4541.19	4517.73	4239.97	0	3749.63	4227.62	4284.59	4496.46	4668.93	4914.78	4619.36	4533.33	5077.72	4395.69	4570.78	5021.51	4171.37
8.87min : 263.233m/z	0	0	754.517	1047.07	1025.55	0	0	0	0	991.57	874.353	628.634	0	0	0	0	753.798	0	0	0	790.993	924.535	0	0	0
8.87min : 329.207m/z	1540.22	1366.74	1336.98	1325.12	1981.6	1931.16	1750.86	1830.14	1411.24	2119.21	1757.58	1896.04	1408.77	1715.74	1949.31	1707.49	1675.11	1525.41	1975.33	1673.29	0	1762.86	2194.25	1519.67	1516.06
8.87min : 291.250m/z	7532.17	9056.07	7832.43	7099.2	9273.34	8602.49	8493.74	7639.6	0	8677.49	8970.39	8859.68	8140.96	7832.62	8281.48	7723.51	7910.25	7868.91	7579.37	8355.67	7811.5	7861.67	8187.3	7865.12	7363.87
8.87min : 299.257m/z	4725.82	4187.41	0	0	0	4386.97	0	0	0	0	0	4168.25	3654.13	3343.56	4145.28	3940.74	3586.53	3745.07	0	3736.96	3632.08	4065.54	0	4478.78	0
8.87min : 281.245m/z	5292.52	5049.88	5340.26	4708.05	6663.59	4654.12	4299.94	5556.1	5100.83	4470.6	5089.79	4325.4	4454.74	4048.47	4388.85	4269.2	4332.91	4340.6	4331.83	4598.47	4408.98	4922.38	4528.12	4852.86	4589.74
8.87min : 313.233m/z	85057.7	83782.8	86189.5	81745	105617	104024	97678.1	103038	95850.1	102849	112481	109255	106167	100282	101371	95806.7	96446.1	97559.4	100882	92220.1	102017	98685.5	102665	94818.1	96852.5
8.87min : 941.608m/z	0	0	0	0	0	0	0	0	533.561	658.276	0	0	722.774	0	831.824	0	0	0	769.907	606.234	0	709.405	720.908	0	0
8.87min : 975.687m/z	1225.44	0	0	0	0	1240.74	0	1006.83	0	1035.7	0	1025.08	817.925	954.202	1086.78	0	1072.05	966.504	0	906.852	0	0	0	0	1156.29
8.88min : 958.623m/z	951.498	0	0	0	0	848.514	835.668	0	0	0	939.8	779.708	764.289	796.282	0	0	0	0	0	0	750.103	0	655.16	0	723.45
8.88min : 591.356m/z	2356	0	0	0	3506.48	0	2535.03	2509.58	0	0	3388.22	3633.91	3158.83	2998	0	3037.68	0	0	0	2805.81	2763.33	2829.99	2526.77	0	0
8.88min : 575.374m/z	32619.5	32758.5	36243.6	33594.5	43287.2	36714.6	35269	36252.4	35862.7	37534	43615.9	39357.5	40589.9	38320	41187	37142.2	38720	36563.3	38480.3	36824.4	34332.4	32989.8	34528.7	34696.4	34199.3
8.88min : 570.419m/z	10502.9	14448.2	11131.4	9942.44	14082.3	10497.9	10450.8	9983.05	10327.6	10565.4	12545.7	11621.6	11109.7	11152.4	11411.6	10068.7	9505.05	9445.52	9964.25	10302.2	9460.3	8765.46	9510.56	9156.41	9045.33
8.89min : 553.389m/z	0	0	2115.29	2121.27	3025.82	2354.95	2088.5	2586.87	2301	0	0	2727.46	2700.23	0	3215.44	2454.78	2133.25	2304.74	0	2344.69	0	2116.19	2018.09	0	0
8.91min : 919.568m/z	0	0	0	0	3766.41	0	0	0	2490.2	2359.05	0	0	3222.19	0	0	2396.48	2398.86	0	0	2674.06	2491.02	0	0	0	2527.94
8.91min : 897.581m/z	0	0	0	1580.53	0	0	0	1921.2	0	0	0	0	2110.91	2020	1969.73	0	1945.2	1926.94	2046.59	1798.14	1674.71	1906.76	1785.14	1868.58	0
8.91min : 892.626m/z	0	1317.73	0	1138.84	2872.84	0	2064.82	787.005	1168.13	1122.91	1335.18	1350.55	1362.95	1118.08	1193.84	0	0	881.23	1208.02	893.596	878.678	0	1044.58	882.831	1965.3
8.92min : 919.565m/z	0	0	0	2440.14	0	0	0	0	0	0	3306.96	3124.92	0	2573	2947.99	0	0	2771.84	0	0	0	0	2487.67	2640.52	0
8.93min : 547.332m/z	2618.17	2493.89	2095.5	2532.97	0	0	2381.82	0	0	2885.1	0	2822.77	0	2854	0	2226.85	2062.15	0	0	2837.72	0	0	2268.5	2479.65	2380.3
8.93min : 531.348m/z	34127.1	33167.9	33553.8	33628.8	45264.5	36990.5	37246.8	39856.6	40556.2	38862.1	43095.2	40472.8	40734	38540.8	40729.1	38218.7	37336.6	37759.6	39510.2	39466.6	33606.1	36607.5	39097	37908.1	36675.3
8.93min : 546.331m/z	0	0	0	0	3456.14	0	0	2869.26	0	0	2699.85	0	2888.35	0	0	0	0	2328.86	1590.74	0	1911.65	2518.38	0	0	0
8.93min : 494.564m/z	2805.16	2637.24	2754.12	0	3440.95	2411.48	2506.43	2545.96	2510.58	2858.11	2621.61	2298.57	2499.94	2089.59	2294.34	2305.65	2105.04	2205.77	2557.37	2500.83	2460.23	2426.79	0	2503.05	2523.31
8.94min : 526.387m/z	6089.17	8365.5	6909.97	6928.68	0	0	6293.47	0	7137.49	7179	7793.2	0	7861.42	8035.99	6981.82	7158.07	5962.93	7968.25	6421.48	7372.68	0	6483.59	6614.99	6741.7	5853.98
8.95min : 875.540m/z	1596.52	0	0	2234.72	2196.76	1721.99	0	0	1925.03	0	2310.32	0	2141.61	2204.96	0	0	0	1932.81	0	0	0	0	1755.47	0	0
8.95min : 831.576m/z	0	0	0	0	0	0	617.15	849.883	775.091	780.087	701.981	0	0	0	0	0	0	618.921	0	758.577	0	0	0	0	753.312
8.95min : 869.538m/z	0	0	747.536	634.956	0	0	958.628	0	0	0	0	0	931.257	935	0	0	0	1031.74	0	0	0	0	856.134	0	760.628
8.95min : 848.595m/z	2898.09	3178.1	2601.54	3144.27	3691.77	2970.65	2768.26	2840.3	2994.91	3031.31	0	3051.91	0	2934.74	2793.16	2359.35	2597.94	2445.82	2478.85	2341.14	2349.78	2257.6	2432.11	5476.82	2231.27
8.95min : 853.554m/z	5810.17	5054.72	5343.86	5177.12	6760.47	6036.68	6081.37	6390.16	6096.43	6189.7	7160.28	6174.8	6423.27	5803	5847.17	5621.03	5983.66	5361.96	5775.46	5861.73	5000.11	5499.89	5490.06	0	5373.5
8.96min : 258.241m/z	1691.09	0	0	1560.64	1925.87	1621.93	0	0	1418.35	1275.61	1410.84	1491.48	1224.44	1230.07	0	1057.08	0	1135.46	1408.33	1249.13	1480.47	1475.05	0	0	0
8.96min : 335.221m/z	0	2002.15	2109.32	0	0	1933.99	0	2235.6	0	1953.69	0	0	0	1486.16	1812.15	2003.64	1444.64	2214.43	0	0	1601.8	0	0	2520.93	2013.05
8.96min : 595.380m/z	4149.22	3782.94	0	0	0	4101.8	3918.4	0	0	3748.55	3606.03	0	3353.78	3403.4	3600.58	0	0	0	3651.23	0	3469.27	3828.85	3894.11	3502.69	3990.49
8.98min : 487.323m/z	27814.6	26808.7	25676	27921	35729	29895.7	29317.2	30589.8	30476.8	29024.2	32452.7	31490.5	31687.6	28224.9	31170.9	27856.1	29726	29820.9	31633.7	31358.6	27032.8	30124.6	29593.6	28192.5	27633
8.98min : 929.669m/z	0	0	0	0	0	0	0	0	1302.34	0	1595.04	0	0	1246.9	0	1437.11	1514.72	0	1601.41	0	1485.07	0	0	1441.84	1327.95
8.98min : 465.338m/z	0	0	0	1254.29	1860.23	1404.43	1431.19	1573.82	0	0	0	0	0	0	1484.99	0	0	1588.42	0	1663.7	0	1328.86	1488.21	0	0
8.98min : 351.248m/z	5243	5108.28	4986.2	5013.4	6020.54	4475.85	5039.75	5106.85	0	4312.87	4490.96	4330.47	4037.91	4255.89	3932.7	4155.07	4573.21	0	0	4916.89	4454.94	4850.96	4269.14	4408.95	4227.36
8.99min : 482.364m/z	3142.34	3847.94	2815.09	2820.78	3722.78	3209.24	2933.86	3090.04	3485.62	3209.07	3137.73	3277.01	3657.64	2742.99	0	3122.06	0	0	3538.95	0	2803.65	2932.07	2558.25	2595.39	2601.79
8.99min : 787.554m/z	0	0	1208.96	0	0	1576.66	0	0	0	0	1500.06	0	1378.78	1604	0	0	0	0	1218.87	1455.4	1191	1368.39	0	1461.54	1097.8
8.99min : 804.565m/z	7930.29	8463.07	6732.55	7010.27	9235.37	7584.3	8060.8	8118.75	7784.95	7457.43	8136.52	8689.34	8794.19	7360.32	7927.28	7409.8	0	5861.17	7424.17	7603.04	5984.14	6422.88	6216.85	6079.68	5965.49
8.99min : 825.507m/z	1668.53	1635.01	1523.45	1761.59	1853.45	1503.52	1763.23	1936.92	1834.53	1658.9	1772.7	1877.79	1752.9	2058	0	1659.41	1559.47	1710.32	1949.58	0	1524.27	0	0	0	1728.13
8.99min : 809.526m/z	14401.7	12474.3	13455.7	0	17257.5	15077	15370.1	16242.1	15852	16343.8	17271.9	16568.5	17728.1	15166.9	16430	13809.1	14055.8	13376.7	16020.8	15137.9	13154.2	14736.6	13509.7	13670.4	14562.7
8.99min : 247.225m/z	1464.07	0	1385.55	1414.21	0	1521.79	0	1342.19	0	1625.33	0	0	1669.31	1336.69	1629.69	1472.57	0	0	0	1545.58	1493.58	0	1432.13	1827.95	1293.37
9.00min : 269.207m/z	8706.16	8480.03	9037.81	8123.44	10829.3	8868.43	9995.18	10081.6	10158.6	9789.57	11388.5	10863.2	10462.1	10993.2	11358.8	9534.47	10194.1	9052.16	9828.65	10442.9	10452.6	10410.9	9603.13	9673.28	9836.93
9.01min : 551.356m/z	0	0	0	5265.35	7018.1	4828.25	4958.69	5025.36	5787.69	4814.97	4677.81	4703.6	4679.26	4625.84	0	4587.67	4119.43	4653.61	4500.86	4706.26	4679.38	5187.4	4556.32	4630.37	4770.22
9.02min : 421.305m/z	1064.92	0	0	0	0	0	0	0	1212.15	1239.35	0	1408.34	0	1163.04	0	1121.9	0	1664.27	0	1020.82	0	1054.11	0	0	0
9.03min : 443.296m/z	25041	26342.5	26911.3	24590	30713.6	25760	25549.7	28299.2	27154.6	25939.2	29382.7	27806.9	27560.7	27053	27612.2	28197.4	28116.9	26855	28817.4	29531	26358.7	27437.9	24973.5	25642.1	25745.4
9.03min : 743.516m/z	0	0	0	0	0	0	2413.81	2651.06	2992.78	2411.29	3049.29	0	2675.24	2715	3109.68	0	0	2121.92	0	2854.18	2326.63	0	0	2357.94	2653.84
9.03min : 765.498m/z	27018.2	27207.3	28618.1	27723.8	34263.8	29166	30470	31463.3	30695.2	29722.1	35201.4	33173.6	33045.7	30205	31576.8	26774.7	29476.6	26764.6	29005.1	29986.2	26244.7	27397.4	25279.7	26388.1	0
9.03min : 760.544m/z	13738.7	17117.2	14420.6	14331.4	0	0	14010	0	0	14642.6	17242.6	15981.5	16592.7	14821	0	13147.3	13526.1	12593.8	12855.6	14090.8	11989.3	12449.8	11014.7	11723.9	26326.2
9.04min : 607.288m/z	0	0	0	0	0	0	26912.8	28126.3	27414.7	27791.3	28562	48726.2	46304.4	47639.9	49552.2	52322.9	57697.6	57322.5	59985.5	64209.4	0	0	0	51885.9	47179.4
9.04min : 438.334m/z	0	0	0	0	2139.5	0	1624.01	1729.03	1565.55	0	0	0	1808.34	0	1692.95	1639.99	0	1708.1	1969.15	1803.73	0	1802.53	1491.32	0	0
9.05min : 607.289m/z	0	48229.4	47933.9	44668.5	56482.2	42678.3	0	0	0	0	0	0	0	0	0	0	0	0	0	0	63432.3	57422.1	52243.4	0	0
9.06min : 629.275m/z	0	1335.85	1240.77	1316.91	1732.8	1319.62	864.916	0	0	0	0	0	0	0	1255.87	0	0	0	0	1430.68	1128.31	1384.84	0	1129.23	0
9.06min : 502.369m/z	0	1488.37	1414.89	1377.91	1477.93	0	1061.29	932.239	1130.18	929.661	1084.57	0	1076.27	851.501	1130.55	964.204	0	977.926	1155.39	0	1079.98	1186.86	938.273	1160.95	989.446
9.06min : 507.329m/z	7355.05	0	7167.42	9268.85	9025.66	6399.59	7230.71	0	7389.48	5809.48	6298.22	0	6043	0	6384.62	5768.15	0	4933.22	0	0	5543.07	6240.9	0	6681.64	6295.16
9.07min : 200.199m/z	1095.28	969.037	1181.91	1077.59	1056.11	823.61	819.786	1027.95	1034.76	956.79	839.75	0	690.901	782.126	810.273	923.382	859.796	804.268	699.329	913.761	821.33	751.299	815.535	901.405	655.796
9.08min : 394.306m/z	0	0	0	0	0	0	0	0	1113.69	1046.98	0	1231.92	1074.73	0	920.079	0	844.232	0	0	0	0	0	946.311	797.582	804.174
9.08min : 737.454m/z	4644.43	5151.34	4857.81	4951.33	6060.48	5760.28	5481.43	0	5213.75	5488.82	5876.2	0	5568.44	0	5793.28	0	5383.04	5500.55	4937.42	5786.59	4755.64	5270.73	4686.53	4392.04	5121.7
9.08min : 721.471m/z	44738.4	45486.4	44266.7	42621.6	56018.3	49931.4	48887	52406.9	0	0	56378.8	48330.8	54332.8	53256	54152.9	50316.2	46759.3	47588.3	49939.8	51147.8	41020.6	47203	43746.7	44226.3	46473.5
9.08min : 716.514m/z	26489.1	28029.4	25492.6	25110.6	30025.9	26322.4	25503.2	27117.6	26741.8	0	28784.9	25828.7	27132	27932	25427.4	25036.2	24497.6	22831.2	23836.6	25596.2	20558	0	0	20891.4	21740.6
9.09min : 399.268m/z	21277.3	21018.1	19836.2	19085.7	24355.1	23089.4	0	23983.8	23480	23200.5	23670.8	0	23513	20967.4	22879.4	21739.6	21574.8	20049.5	23102.4	21769.7	20062.6	23492.6	21308.7	21071.6	21305.8
9.11min : 493.346m/z	3084.07	3161.57	0	3155.5	4078.17	2798.3	0	2827.78	2562.49	0	0	0	2624.93	2658.64	2646.64	2994.3	2873.14	2917.72	0	0	2974.57	3304.65	2765.51	0	0
9.12min : 463.302m/z	0	8596.04	8201.26	8852.8	10414.6	7311.13	7942.73	7806.07	8444.68	7380.99	6797.48	6331.96	6308.6	7280	7199.65	6844.45	6853.59	7280.64	7840.64	7232.23	7495.99	7590.78	7262.62	7213.53	7089.78
9.13min : 672.487m/z	35460	37424.6	35699.4	35716.8	45078.1	38238.3	37003.3	36119.8	36535.4	37068.4	41414.3	36138.3	35936.9	37328.6	38220.7	34269.4	32460.7	33275	34664.9	35863.7	29272.1	31149.6	32676.3	30963.9	31505.4
9.13min : 655.461m/z	4921.35	4492	4778.42	4803.68	6037.48	4695.79	4724.97	5137.26	5108.68	4859.77	5762.14	4714.75	0	0	5413.84	4520.78	0	5289.79	4909.91	0	0	4938.83	4564.35	0	4602.06
9.13min : 677.444m/z	60914.7	62648.3	61578.3	61985	78798.1	66421	68214.7	68521.6	67505.4	69055.2	78654	65922.4	0	72496	73046.8	67080.4	66761.1	66951.6	66399.6	73062.1	61166.2	64878.1	64332.3	64707.3	65352.5
9.13min : 693.422m/z	6768.56	7123.71	6576.43	6966.25	8968.49	0	7226.36	0	7811.3	7780.25	9345.68	7716.98	7144.33	8268	0	7478.06	7215.69	7450.08	7478.38	7836.91	6686.76	6843.07	7442.42	7093.94	0
9.15min : 309.201m/z	0	4126.66	4027.44	4342.55	5930.76	3324.24	3528.34	3937.79	3217.98	4241.52	0	3500.07	3239.55	3194.33	3628.24	3775.54	4041.65	4434.29	3680.66	4241.86	4243.79	4854.19	4324.03	3896.32	4086.05
9.17min : 355.252m/z	8947.46	9051.5	0	0	10954.2	0	10683.9	0	0	10728.1	0	0	0	10446	10334.7	0	0	0	0	0	0	10391.1	10210	0	0
9.18min : 611.434m/z	5198.98	5283.76	0	4890.46	6110.49	5511.45	5143.29	0	0	6015.93	5915.69	5620.19	0	5395.12	5826.91	0	5349.51	5390.43	5280.82	5372.99	5104.54	5470.73	5682.24	5255.62	0
9.18min : 649.395m/z	8002.49	8341.17	0	8946.79	10405.8	9211.51	8779.51	8913.72	9215.47	9862.29	9990.39	9464.99	8829.53	9698	8810.3	9273.98	9007.04	8680.98	9322.69	9440.53	8369.39	8798.07	9115.71	7846.41	0
9.18min : 633.416m/z	72334.6	0	76193.2	70586.3	93747.7	81043	76167	82146.8	79629.1	83503.5	88661.5	83244.3	85187.8	80336	88971.5	81452.9	78761.6	83133.5	81842.4	81119.3	77519.5	78362.5	83128.3	76026.8	79763.5
9.18min : 628.460m/z	0	49132.8	47227.3	41259.8	55316.6	49154.9	44791.8	0	0	46490.6	48622.9	46209.6	46416.1	46928	0	0	0	0	0	43641	42975.3	0	44157.2	40659.2	39634.2
9.18min : 419.277m/z	7119.14	7620.69	0	7739.27	10224.9	6776.78	6685.04	7452.06	7039.5	7304.97	5712.29	6087.61	6389.07	5942.19	6772.55	6264.28	6145.28	6014.84	6225.42	6244.15	6440.81	7449.41	6292.78	5611.98	6038
9.21min : 345.203m/z	0	0	1021.67	0	975.519	0	788.446	0	957.865	671.487	904.775	0	0	720.877	820.596	696.256	758.271	0	0	804.894	959.666	0	791.669	753.917	0
9.24min : 567.408m/z	4748.92	5041.41	5201.7	5248.06	5760.59	4894.46	4924.54	5487.9	5415.13	5127.34	6152.35	0	5415.8	5231.09	6050.71	5683.33	5788.33	5133.02	6175.89	5317.55	5480.77	5716.39	6049.09	6044.2	5364.06
9.24min : 605.369m/z	9235.26	9005	8577.73	8959.5	11133.6	8899.57	0	9347.75	10344	0	10645.7	10259.9	0	10309.8	10880.8	10346.7	10165.6	10144.9	10836.7	9783.27	0	10074.4	9684.28	9902.73	9560.05
9.24min : 584.434m/z	45116	47755.5	46695.1	43727	56656.9	41038.2	43230.6	46372.5	47072.2	44278.7	49863.9	46246.1	47390.1	47493.3	47247.1	46356.2	47576.4	45610.6	49547.8	45012.4	43099.2	45073.1	44451.2	43690.8	42891.5
9.24min : 589.390m/z	76489.7	76486.1	80484.4	76795.6	102323	76504.4	84369.2	90095.7	86679.6	83226.2	94690.2	92589.6	95354.4	91864.8	91255.4	93938.8	93819	92104	95943.7	94269.4	83615.6	92913.1	91405.7	84071.1	88123.5
9.27min : 375.248m/z	5386.59	5584	5992.36	5933.45	6949.56	5304.28	5269.52	5897.26	5669.44	4636.05	4687.04	4387.25	4528.51	4437.32	4395.78	4426.33	4798.59	4572.41	4607.26	4672.12	4458.33	4988.43	4880.39	5091.35	4556.32
9.31min : 561.353m/z	0	0	0	6966.2	0	6918.58	7260.8	0	7349.01	0	7876.58	7506.09	8011.21	7307	7645.04	7800.98	8044.2	7248.87	7163.42	7840	0	0	7494.51	0	7515.38
9.31min : 523.380m/z	4171.29	0	0	0	0	0	4667.68	4993.29	4712.4	0	5164.51	0	0	4338.34	4822.39	0	0	4017.97	0	4550.91	0	4694.74	4738.01	4634.5	0
9.31min : 545.364m/z	84937.8	89722.3	89658.8	84248.4	112080	89048	96600.4	99681.1	96949	91469.2	104387	94971.3	99205.1	92722.1	98001.8	100561	100330	99255.3	101525	106213	98144.2	97958.1	103453	95754.2	88174
9.31min : 540.408m/z	32337.5	34041.3	32676.9	30792.3	39741.6	31961.2	33102.9	34355.9	32355.1	32125.9	36105	32623	33351.3	32535.5	33052.9	34615.3	33530.5	32577.2	32665.8	35159.8	31552.8	30889.7	32422.8	28934.7	26867.1
9.37min : 517.337m/z	4127.61	0	0	0	4935.52	0	3146.17	0	4024.56	3610.9	0	4097.27	4386.67	3864.9	0	4201.22	4509.81	4201.85	4403.01	4370.55	0	4464.51	3843.96	4452.62	4007.48
9.38min : 479.355m/z	3477.64	3033.61	3712.83	3303.67	3972.9	3897.74	3342.09	0	0	3611.16	3682.89	3708.94	0	3460.97	0	0	3886.95	0	3908.1	3729.35	0	4025.61	3552.02	3574.07	3014.64
9.38min : 496.382m/z	15457.7	14704	15384.6	0	19599.4	0	0	14150.1	15515.1	14400.5	17415.8	0	0	0	15360.8	0	15514	0	0	14983.1	0	0	0	13837.5	0
9.38min : 501.338m/z	90633.7	89178.1	92911	85184.5	0	0	84904.1	92289.5	0	87914.4	0	94501.9	98058.6	92264.4	0	95737.2	99616.5	90976.8	0	0	0	91521.8	0	89749.5	90005.9
9.40min : 411.343m/z	5573.01	5251.9	5151.46	5053.34	6011.45	4736.47	4639.13	4429.66	4553.94	3900.35	4850.86	4126.67	4179.65	0	4207.93	0	0	3864.37	4590.96	0	4448.49	4397.31	5050.79	0	4437.45
9.44min : 556.435m/z	0	0	0	0	0	0	880.997	0	0	847.56	0	0	909.3	828.988	946.154	0	0	0	832.357	0	754.68	831.132	0	0	836.296
9.44min : 662.442m/z	0	0	0	0	0	0	0	0	0	1946.41	0	2499.33	1987.96	0	2411.73	0	0	2557.12	0	2534.25	0	2242.57	0	2064.87	0
9.45min : 485.109m/z	0	719.696	0	845.83	844.212	797.966	0	0	0	0	0	0	0	0	0	0	561.554	0	956.687	833.624	706.215	0	978.346	0	0
9.45min : 658.504m/z	1649.94	0	0	1104.02	1871.62	0	1273.82	1317.16	1595.16	0	0	0	0	1135.66	0	0	0	0	0	0	0	1097.22	0	0	965.05
9.46min : 655.397m/z	0	1117.22	0	1142.49	1556.2	0	1607.04	0	1807.08	1672.67	0	1425.58	1426.85	1408	0	0	1474.8	0	1347.52	1736.37	1295.36	1249.26	0	0	1651.69
9.47min : 435.327m/z	0	0	0	0	0	2700.22	2563.81	2548.64	2616.92	2879.95	0	0	2762.07	0	2941.83	2504.74	0	0	2671.32	2911.4	2914.69	2786.11	0	0	0
9.47min : 457.312m/z	63119.8	65422.8	0	58015.5	76868.1	70562	68149.1	71748.1	72295.3	71404.1	76491.1	75959.2	73406.3	68051	71029.5	72657.4	71107.6	69506.4	74827.8	0	69235.5	72904.9	68147.5	0	0
9.47min : 452.356m/z	9296.44	9656.94	0	8247.31	11111.8	9549.15	9474.26	9122.98	9156.18	9526.02	10466.6	9638.37	9568.59	8772.97	9502.62	9579.55	9327.02	9197.13	9786.01	9684.19	9046.06	9053.94	9006.9	8738.72	8209.53
9.47min : 601.420m/z	0	4386.3	0	0	0	4044.38	3513.48	3909.77	3910.59	0	0	0	0	0	2950.46	0	3918.4	3581.57	0	4862.3	0	0	0	3431.17	3479.25
9.49min : 331.275m/z	0	0	0	0	0	2368.99	0	2269.33	2074.36	2088.43	0	2128.7	0	0	0	0	0	0	0	0	1947.3	0	1979.73	0	2100.09
9.50min : 619.437m/z	0	4445.88	4515.31	4571.09	5883.31	3811.71	4342.3	4097.22	3932.32	4322.35	3431.34	3810.33	3435.87	0	3001.05	3537.53	3234.75	3464.85	3894.97	3285.24	3365.78	3631.54	3103.66	0	3303.95
9.50min : 353.265m/z	9908.72	10845.5	0	10527.9	11769.5	9526.52	9969.25	9364.58	8370.1	9121.26	9758.18	9510.62	8955.95	8963.57	9039.22	9414.84	9812.08	9279.34	9832.08	10338.3	9412.77	11234.5	9223.08	10023.3	8896.5
9.50min : 313.270m/z	0	2477.23	0	0	3195.89	2651.06	2437.15	2294.53	2151.66	1835.68	1900.84	0	1793.51	1650.32	0	2332.68	1811.58	0	0	1965.99	2165.22	2210.39	1956.26	2344.74	1713.48
9.50min : 759.434m/z	10839.7	10238.7	0	9563.39	11769.4	0	0	0	0	0	0	0	0	0	0	0	0	0	1784.45	0	2075.89	2056.98	0	1855.24	0
9.51min : 593.278m/z	0	0	0	884.816	0	798.008	0	0	0	0	0	856.767	0	0	949.777	0	1116.09	0	1124.94	0	0	1497.76	1320.39	1306.57	0
9.53min : 557.376m/z	0	0	1694.74	0	0	898.505	0	0	1132.05	0	0	1029.13	1141.44	0	0	0	987.452	0	0	0	0	0	1073.9	0	936.169
9.55min : 575.409m/z	6422.81	6484.44	0	6571.69	8140.93	0	0	5479.54	5741.25	5743.93	0	0	0	0	4515.13	0	0	4252.88	0	0	0	0	0	0	0
9.55min : 316.282m/z	4342.51	0	4063.04	4116.02	0	0	4172.53	4088.75	4029.66	3679.2	4051.29	3936.06	3513.9	3760.39	3819.23	3497.5	4124.21	3494.21	0	0	4134.05	4485.28	4099.99	3862.72	0
9.56min : 570.451m/z	2851.85	2894.56	0	2314.32	3703.28	2636.82	0	2225.89	0	0	0	0	1940.42	0	0	0	2182.02	0	1865.85	0	0	0	0	1835.73	1808.23
9.56min : 575.409m/z	0	0	6026.47	0	0	5304.71	0	0	0	0	4722.33	4191.57	4037.48	3891.25	0	4709.06	4383.84	0	5198.13	4453.73	4389.16	4520.95	0	0	4197.56
9.57min : 391.297m/z	1349.03	0	0	0	1146.02	0	1141.34	1283.8	1024.91	1501.24	1290.89	1597.95	868.096	1130.47	1378.81	0	1255.34	984.24	1144.57	0	1266.29	0	965.454	1356.3	969.339
9.57min : 570.449m/z	0	0	0	0	0	0	2170.05	0	0	0	1835.09	1883.87	0	1697.07	0	1772.72	0	1617.46	0	1988.44	1905.49	1618.54	1743.46	0	0
9.57min : 413.285m/z	33951.3	0	32325	32606.4	40901.3	41084.1	39590.6	39773.5	40641.4	37912.5	43760.6	42340.5	37748.2	37282.3	39632.6	0	36437.7	36719.3	0	0	0	38147.9	39027.3	39250.1	37482.3
9.57min : 408.330m/z	2939.63	3021.08	0	2711.08	3841.68	3247.99	3482.05	3360.54	3697.25	3252.35	3281.42	0	3103.2	3320.69	3347.61	3030.54	2916.17	3023.77	2710.57	2977.54	2587.52	2691.99	3272.68	0	2929.69
9.58min : 473.336m/z	4194.74	0	4903.94	5240.91	4981.33	4558.07	3762.65	0	4196.69	4495.68	4196.91	5280.52	4448.15	0	5301.31	4600.31	4438.77	4885.53	4409.19	4524.95	4901.34	4400.01	4761.9	4715.8	4649.21
9.61min : 531.384m/z	6609.43	0	7536.36	6707.64	8323.61	0	6102.31	6063.91	6098.65	5984.09	0	0	0	0	0	0	0	0	5417.41	0	0	0	0	0	0
9.62min : 730.532m/z	0	0	0	1229.77	0	723.046	1027.99	0	915.6	1386.03	1283.85	0	0	1198.11	1145.14	0	0	1222.56	0	928.937	767.058	695.863	835.325	761.513	715.202
9.63min : 735.489m/z	0	2451.87	2791.98	0	3358.19	3202.12	0	2711.69	2455.92	2708.06	0	3132.01	2970.77	2992	2875.56	0	3022.23	2733.85	3244.82	2548.46	2399.47	2505.4	2637.52	2653.22	2289.58
9.63min : 531.383m/z	0	6457.25	0	0	0	6579.89	0	0	0	0	5371.25	4806	5153.01	4447.96	4655.57	5425.78	4943.12	5084.49	0	5298.44	4817.17	5383.18	4631.1	4759.98	4975.25
9.64min : 937.596m/z	0	0	0	0	0	0	1458.94	1338.43	1422.21	0	1165.13	0	0	0	1295.27	1239.53	1435.18	1255.04	0	0	0	0	0	1528.37	0
9.65min : 335.249m/z	0	0	0	0	0	0	0	1725.55	1947.36	0	2273.48	0	0	0	0	1456.18	0	2609.5	1906.96	0	1776.03	0	0	2380.54	2375.87
9.65min : 613.479m/z	0	0	0	0	0	0	0	37319.6	34979.2	33614.6	35021.8	36096.7	32786	35306.6	32872.5	33915	38447.1	37371.2	36260.5	38670.7	0	0	0	39871.8	39321.7
9.65min : 775.537m/z	0	0	7696.21	7185.12	0	0	0	0	0	6193.17	7094.94	0	0	0	0	0	7026.9	7476.42	7607.7	0	7904.22	0	7661.33	7662.28	7529.87
9.66min : 937.596m/z	0	0	1227.73	0	1619.56	1371.24	0	0	0	1269.34	0	1261.32	1051.48	0	0	0	0	0	0	0	0	0	1564.09	0	1590.08
9.66min : 954.621m/z	0	0	0	3387.97	0	2803.78	3054.52	3162.2	2691.96	2700.42	2651.83	0	0	0	0	0	2594.31	2711.27	2493.48	0	2918.83	0	2893.29	2839.48	0
9.66min : 959.577m/z	10096.3	0	22467.2	22497	0	20552.5	22765.9	21363.4	19652.8	19400.6	20367.8	0	19785.7	0	0	0	21127.5	20568.5	0	0	21854	0	22436.7	0	21128.3
9.66min : 335.249m/z	0	0	2206.8	2340.73	2481.74	2153.72	2310.32	0	0	0	0	0	1953.18	0	0	0	1865.23	0	0	0	0	2625.75	0	0	0
9.67min : 613.481m/z	14028.1	37495.6	36433.7	36354.8	44635.4	33050.3	38175.5	0	0	0	0	0	0	0	0	0	0	0	0	0	37652.6	41062.7	41461.9	0	0
9.67min : 279.230m/z	9663.34	8997.73	9684.32	9129.35	11253.6	8790.08	8258.77	8604.71	7734.33	8198.64	7782.42	7921.8	7335.87	6980.11	7432.45	7687.35	7656.94	6896.39	7701.46	7782.69	8240.62	7540.59	8592.38	8783.3	7847.71
9.67min : 297.240m/z	26724.9	24116.9	25033.6	23767.5	30535.5	23149.8	23235.3	22895.4	22055.5	21380.1	22295.9	21595.6	19980.9	20445.4	20505.7	19822.4	20757.4	19961.6	21040.8	20470.4	22017.6	21914.3	21856.6	21320.3	21436.2
9.67min : 699.594m/z	0	0	0	2257.5	0	0	3993.12	7371.3	8177.98	5863.89	0	0	1208.82	0	0	0	0	0	0	1278.54	0	2280.89	1797.08	0	0
9.67min : 319.222m/z	28600.3	30181.6	29197	30121	36970.1	27941.8	28863.6	29050.8	26427.8	26565.5	27125.6	26948.1	25856.5	27172.4	26868.1	26973.1	27834	28223.4	26401.9	27463.4	29220.3	29654.2	28746.1	26866.3	27106.5
9.67min : 429.317m/z	8886.28	7916.84	7730.65	8178.86	9794.1	8181.36	8894.15	8942.4	9238.52	8698.13	0	9471.07	9215.03	9356	8598.57	9434.93	9070.82	8901.16	8364.93	9597.6	8661.92	0	9679.27	8928	8114.72
9.68min : 251.234m/z	0	0	2367.99	2159.32	0	1805.69	0	0	2207.78	1874.78	1950.18	0	1676.43	0	1850.74	1702.9	1696.28	2118.91	1957.81	2154.27	2049.76	2180.78	0	0	2093.79
9.68min : 691.459m/z	5354.94	5435.41	5334.09	0	6519.98	5260.45	0	5440.73	5152.4	6006.19	6844.85	0	0	5814.41	5890.22	0	0	5561.45	5239.63	5834.2	4939.21	5127.27	5094.35	0	4850.46
9.68min : 686.500m/z	1918.42	1788.34	1930.17	2339.95	2662.71	1998.12	1611.22	2387.12	2029.37	2292.15	2193.46	0	0	2081	1936.17	1885.59	1699.97	2085.35	1853.57	2180.05	1613.72	1619.49	1524.24	0	0
9.68min : 183.136m/z	0	1643.54	1405.47	1466.99	1552.51	1228.16	1387.02	998.962	1370.74	1250.86	1349.49	1163.99	0	0	0	1127.94	1058.05	1351.8	1244.18	1314.82	1344.7	1013.7	1218.83	1165.63	0
9.68min : 680.430m/z	0	2879.44	2979.5	3059.05	3320.02	2431.67	0	0	2093.63	0	2406.72	2577.4	2248.7	0	0	0	0	2288.3	0	2495.88	2525.09	0	0	0	0
9.69min : 250.086m/z	914.666	0	1265.61	0	1344.64	0	941.387	990.267	967.218	680.265	836.897	945.992	787.446	0	0	849.55	0	0	684.213	832.463	0	948.31	0	0	0
9.69min : 487.357m/z	9616.18	9194.54	9682.29	8774.61	10908.1	9113.13	8681.91	0	8760.2	8302.55	6694.27	0	6418.2	6714.41	6131.77	7109.42	7201.98	6012.44	0	0	0	0	0	0	0
9.71min : 369.260m/z	7525.47	7766.27	7570.74	7766.26	9487.89	9155.58	9318.05	9389.3	8452.61	9390.76	10698.2	9414.29	9713	9842	10321.4	8582.3	0	8234.84	8962.5	8611.96	9471.67	9912.08	0	8165.34	9225.75
9.73min : 642.476m/z	2831.66	3441.01	2851.35	2806.8	0	2893.08	2875.83	3685.98	3117.98	2983.39	3611.14	2776.13	3337.97	2841.49	2883.91	2977.28	2838.53	2318.8	2846.69	2773.84	2766.43	2429.36	2617.15	2326.91	1999.37
9.73min : 647.434m/z	8405.52	8329.1	8686.57	8130.73	0	9212.58	9193.24	9517.3	9442.72	9069.19	9894.16	9833.04	9067.14	8765.96	9468.35	8640.37	8087.82	0	8591.88	8624.01	8016.27	8199.4	8407.24	7704.91	7084.92
9.77min : 380.333m/z	1050.75	1132.98	911.252	1026.98	1256.74	1103.58	917.902	0	944.393	774.759	1098.75	1176.15	0	992.802	1148.56	980.66	1042.32	945.824	0	0	904.556	0	751.099	897.203	0
9.77min : 385.290m/z	10744.9	10977.2	0	9761.5	12466	11581.7	11333.6	11596.2	12098.3	11842.8	12873.8	0	10847.5	10798.9	12101.8	11496.5	11562.2	10561.4	11439.5	11014	11270.6	11287.3	11969.1	11303	0
9.78min : 443.332m/z	12823.9	13018	13549.7	12178	16434.4	12346	11858.5	11572.2	12755.8	11801.8	10338.7	10006.4	8782.99	8200.04	8737.97	9652.15	9214.94	8160.02	8954.17	9198.49	0	0	0	0	9072.61
9.79min : 598.448m/z	3257.88	0	3167.46	3422.38	3647.54	3423.26	3160.13	2719.01	3434.77	3415.54	3547.95	3737.33	3393.81	3276.36	3536.71	3394.01	0	3174.54	0	3009.83	0	0	3310.62	3255.63	2650.97
9.79min : 603.406m/z	10395.3	9838.96	9939.17	9650.2	12599.6	11383.1	10008.7	9541.89	10922.6	11336	12196.1	11437.1	10788.4	11421.9	11748.5	0	10263.7	10137.6	11931.8	10164.4	10455.1	9878.74	9605.58	10405.9	9801.02
9.85min : 554.422m/z	0	2464.68	0	2057.33	3168.6	2505.93	2187.38	2180.12	0	0	0	2355.35	2140.38	2140.42	2378.7	0	2194.54	2029.16	0	0	0	2083.76	0	2222.84	2085.18
9.86min : 559.379m/z	9279.38	10153.6	9406.67	9520.83	12764	10888	10107.6	10657	9938.94	10829.7	12054.4	11010.2	10573.4	11655.5	11905.2	11065.7	10965.7	10500.2	11275.4	12535.7	10297	10864.2	10674.9	10408.4	9916.49
9.88min : 399.303m/z	13936.5	13943.3	13073.4	13227.7	16889.3	12352.1	12142.3	0	12072.1	12557.7	10523.5	10261.9	0	9645.87	10123	10164.4	10145.3	9746.32	10149.4	10109.5	9778.37	0	0	0	9064.45
9.88min : 394.346m/z	0	0	1575.19	1617.37	2317.97	0	0	0	1401.22	1499.67	1218.98	1151.82	1148.51	0	0	0	0	0	0	1242.61	0	0	0	0	0
9.89min : 394.346m/z	1676.91	0	0	0	0	1510.87	0	0	0	0	0	0	0	925.666	1065.74	0	1246.61	1069.63	1038.89	0	0	0	1075.44	982.071	0
9.91min : 845.597m/z	0	0	0	0	0	0	0	1681.6	1979.72	0	0	1971.07	1592.87	0	1864.9	1849.65	0	0	1725.44	1765.76	1780.75	0	0	0	0
9.93min : 510.395m/z	863.365	976.846	854.203	0	1329.76	0	0	0	0	902.687	0	0	810.872	860.967	1251.96	0	0	931.5	724.69	0	0	0	0	0	0
9.93min : 515.352m/z	0	6641.1	5871.78	6089.06	8311.15	7127.22	0	7708.31	7702.61	0	8792.06	8295.93	7834.23	7348.83	8222.23	7523.7	7621.1	7454.92	7941.32	8683	6975.11	7716.37	0	6761.46	0
9.93min : 845.598m/z	2196.16	0	1732.35	1587.33	2221.91	1502.7	1654.09	0	0	2089.18	0	0	0	0	0	0	2194.11	1858.24	0	0	0	0	1914.84	1697.05	1968.25
9.93min : 341.263m/z	10307.5	11162.5	11827.1	9442.39	13285.9	10651.7	10996	11092.8	11819.6	11095.9	12371.1	11635.8	10700.4	10203.6	11005.8	10490	11084.2	10548.7	9749.89	11291.6	10023	10983.6	10651.7	11231.9	10544.4
9.95min : 522.595m/z	6847.93	7130.46	6802.78	6050.44	8288.67	6460.5	6098.56	6472.13	6604.75	6044.51	5835.16	6020.69	5034.37	5295.59	5325	0	5645.16	0	5631.26	0	0	0	0	0	0
9.97min : 522.594m/z	0	0	0	0	0	0	0	0	0	0	0	0	0	0	0	5053.08	0	5312.75	0	5659.48	5556.61	6290.12	5892.27	6018.53	6153.12
10.01min : 471.328m/z	5047.06	5657.49	5626.48	5252.76	6575.04	6345.71	5873.95	5491.47	5875.73	5680.18	0	0	0	6431.91	0	0	5645.3	5868.44	6506.82	5318.76	5947.69	6291.3	5238.24	5928.18	0
10.01min : 355.280m/z	10983.3	12647.7	10831.3	10169.2	16020.9	9805.8	9894.37	10591.7	9853.42	11381.8	8701.22	0	7828.62	8254.94	8785.59	9751.7	7925.68	8603.58	8493.91	0	7582.97	9599.54	8629.21	6807.1	7201.79
10.01min : 495.310m/z	0	1407.41	0	1156.92	1622.5	0	1191.29	1205.94	0	1257.47	1102.45	0	1067.02	0	0	1110.24	0	698.293	886.05	1118.82	0	1128.16	0	0	924.665
10.05min : 337.233m/z	0	6347.02	0	0	0	0	0	0	0	0	0	5473.17	0	5067.19	6119.7	4957.87	0	5028.02	0	5411.4	5955.33	5058.99	5794.09	4729.04	0
10.10min : 427.301m/z	4087.27	0	4400.29	4026.96	5848.56	0	0	4206.08	4818.42	4430.32	0	0	5389.47	0	4909.87	4558.22	0	4837.8	0	0	0	0	5040.69	4754.12	4062.27
10.11min : 731.437m/z	11775.4	12004.5	12508.2	11297.5	15124.7	1352.94	0	0	1201.06	0	1014.65	0	884.995	0	991.477	2716.8	0	2904.27	2610.1	2962.25	1175.33	1458.3	1157.51	1123.94	1112.73
10.11min : 338.339m/z	0	8813.55	0	12848.7	17236.1	0	12379.7	11124.7	0	8971.19	0	0	5895.53	5916.88	0	0	0	0	0	0	4255.47	5034.17	0	5438.81	5637.9
10.16min : 161.059m/z	1341.69	0	0	0	0	0	0	1245.62	912.368	0	0	1128.5	0	0	0	856.299	0	873.368	993.097	0	1527.9	0	1336.64	1191.32	0
10.16min : 291.193m/z	1545.33	1481.63	1603.92	1136.73	1514.71	1510.42	1142.55	1426.25	0	1355.49	1151.63	0	1213.15	1322.18	1271.13	1345.04	0	1288.48	0	1113.98	0	1367	1337.56	0	1163.12
10.16min : 179.071m/z	0	0	0	0	1789.19	1138.26	1455.61	1689.89	1315.83	1094.35	1002.7	1590.85	1083.92	0	0	0	0	0	0	1380.46	0	0	0	0	1176.49
10.18min : 311.254m/z	2837.36	2095.6	0	0	3253.12	2742.55	0	2483.47	2428.9	2147.59	0	0	0	0	0	0	1668.16	0	0	0	0	0	0	0	0
10.19min : 469.380m/z	0	0	0	0	5282.65	0	4229.82	4241.74	0	0	0	0	3725.24	3863.8	4001.03	0	0	3504.14	3543.59	3998.96	0	0	0	3907.61	0
10.19min : 311.253m/z	0	0	2875.73	2395.42	0	0	2446.16	0	0	0	0	1918.35	0	1717.4	2003.25	0	0	1984.79	0	0	0	0	1364.47	1282.04	2001.14
10.20min : 469.383m/z	4878.61	3902.33	4486.52	4398.88	0	3786.32	0	0	3856.63	0	3075.31	0	0	0	0	3267.76	3976.65	0	0	0	3982.86	3803.19	3270.65	0	3900.34
10.22min : 743.437m/z	8615.38	0	0	8701.51	9974.79	2506.95	2193	2338.9	2230.86	2334.84	1664.71	1869.68	0	1773	1852.79	2205.42	2262.05	2091.2	1793.74	2130.6	0	1996.67	2000.14	1957.9	2152.33
10.23min : 383.274m/z	0	0	0	0	1848.84	1872.85	1853.66	1392.68	1998.89	2064.68	1832.13	0	1712.92	1894.83	1985.56	1924.94	0	1950.01	0	1859.64	0	1857.8	0	1863.24	0
10.27min : 628.483m/z	0	0	0	1413.08	2104.53	0	0	0	1568.84	1201.02	1419.44	1558.4	0	1328.89	0	1368	0	0	0	0	0	1441.76	1387.03	0	0
10.27min : 355.280m/z	0	7227.5	5688.51	0	0	0	5352.36	0	0	0	0	5907.13	0	0	0	5859.61	0	0	0	4853.77	0	0	5237	3824.06	0
10.30min : 801.572m/z	4224.96	3118.81	2950.25	3283.9	3432.51	0	0	4005.67	3442.9	3759.92	0	0	0	0	0	0	0	0	2716.44	0	3183.13	3661.11	0	0	2651.93
10.31min : 796.610m/z	2117.42	0	1518.77	1821.15	0	0	0	0	1802.07	1664.63	0	0	0	0	0	0	0	0	1220.02	0	0	1409.1	1250.67	0	0
10.33min : 311.162m/z	1650.68	0	1743.26	0	2355.06	1339.97	1500.37	1456.48	0	0	1351.21	0	1346.03	1062.87	1399.83	1413.73	1086.18	0	1338.67	0	1610.01	1550.41	1489.24	0	1362.16
10.38min : 371.104m/z	735.232	0	799.568	406.88	0	0	762.595	0	0	0	0	599.23	0	0	0	0	0	0	0	633.004	0	809.194	788.327	0	0
10.38min : 559.129m/z	1549.92	0	0	0	1583.61	0	0	0	0	1957.14	1240.97	1201.5	0	0	0	1395.59	0	1125.87	1871.14	0	1285.87	0	1744.95	0	0
10.38min : 554.174m/z	0	0	0	0	834.036	962.901	0	0	765.21	0	720.624	820.265	0	0	0	790.474	0	0	0	0	644.383	933.094	1106.48	0	828.54
10.43min : 228.232m/z	858.608	867.754	0	887.692	0	0	678.718	0	731.126	0	804.143	0	673.124	0	0	0	0	0	817.928	0	0	602.058	864.806	500.313	612.422
10.52min : 413.311m/z	3081.19	0	1904.5	0	0	3001.24	2538.49	0	0	0	2906.59	0	2866.42	0	0	0	2978.3	0	0	0	0	2944.07	0	2577.04	0
10.62min : 280.261m/z	0	0	4429.78	3864.06	0	3470.31	0	3840.27	0	0	0	0	3143.04	3232.95	0	0	2936.28	0	0	2717.58	0	0	0	3072.52	0
10.62min : 471.345m/z	1501.5	0	0	0	2052.17	1687.65	0	0	0	0	0	0	3499.02	3175.78	0	0	0	0	0	0	1027.99	1514.76	0	0	1541.81
10.63min : 284.294m/z	0	0	4823.92	0	0	4423.18	0	0	5222.03	5036.92	4346.53	5794.58	0	0	0	4617.87	0	4394.25	0	0	0	0	0	0	0
10.63min : 280.261m/z	4451.8	4602.61	0	0	4818.92	0	3827.47	0	3776.84	3473.8	3665.31	3419.97	0	0	2729.44	3289.73	0	2839.86	2954.3	0	2671.45	2955.09	2707.86	0	2390.09
10.64min : 827.495m/z	0	0	5788.02	5279.94	0	2002.55	0	0	0	0	1688.41	1861.57	1951.9	1859	0	0	1799.15	0	2028.25	1871.09	0	1966.98	0	0	0
10.65min : 827.497m/z	5579.3	6800.33	0	0	7275.52	0	1827.86	0	0	1991.99	0	0	0	0	1755.17	2096.58	0	1958.97	0	0	2334.87	0	1875.32	1815.29	1953.81
10.82min : 763.535m/z	0	0	1210.02	0	0	0	0	0	0	0	1290.49	0	1223.91	1007	1113.5	0	836.418	0	0	1102.35	0	1061.38	0	1104.89	0
10.86min : 557.435m/z	0	0	1001.25	1123.19	971.359	0	902.796	0	0	0	1115.68	0	699.85	0	840.23	0	708.75	0	954	840.87	923.567	0	0	0	0
10.87min : 501.365m/z	0	0	925.09	2129.77	0	0	0	0	0	0	1002.27	0	0	0	0	0	1550.25	1737.35	823.817	0	0	1659.46	0	1702.84	1550.38
10.88min : 501.365m/z	1785.3	0	0	0	943.757	0	0	0	1058.09	0	0	2104.91	1416.23	0	0	2179.16	0	0	0	1072.52	0	0	696.131	0	0
10.89min : 833.567m/z	0	991.196	0	0	1793.14	0	1047.75	0	1627.03	1674.95	0	1748.01	0	0	1705.34	1043.24	0	1360.25	1424.26	0	714.648	1516.41	0	0	0
10.90min : 374.300m/z	0	1621.02	0	0	2203.4	0	1222.97	0	1295.47	1141.81	1339.88	1292.75	0	0	0	0	0	0	0	0	1342.08	0	0	1235.15	896.792
10.90min : 719.496m/z	1906.81	0	0	1588.7	0	2227.32	1703.71	0	0	0	2442	0	0	0	0	0	0	0	2004.28	0	0	1910.31	0	2144.16	1524.24
10.98min : 675.468m/z	3018.99	0	0	0	4026.1	2785.5	0	0	2895.07	0	3417.09	0	3147.77	3220.97	3598.81	2971.46	0	2836.51	3096.21	3065.19	3003.97	3057.4	0	0	2871.15
11.00min : 457.349m/z	0	0	3007.27	3148.41	0	3314.43	0	0	0	0	2852.36	0	0	2091.38	0	2720.76	0	0	3190.59	0	2570.4	2842.02	0	0	2204.44
11.01min : 789.547m/z	2290.75	0	0	2459.5	3509.56	2670.26	0	0	2651.32	0	3147.66	0	0	0	0	0	0	2919.67	2410.78	2963.18	0	0	0	2663.8	2413.52
11.02min : 457.349m/z	3308.71	2693.59	0	0	0	0	3088.89	0	0	2865.36	0	0	0	0	2941.87	0	0	2407.7	0	2114.53	0	0	2775.3	0	0
11.06min : 631.438m/z	0	0	3961.24	3328.4	0	3624.38	0	0	0	0	4262.81	0	3743.13	3737.7	0	0	3971.42	0	4242.84	0	0	0	0	3464.44	3486.56
11.08min : 631.442m/z	2667.74	0	0	0	4364.43	0	3217.72	0	3830.45	3718.66	0	4267.61	0	0	4083.85	4182.66	0	3794.33	0	0	0	3345.33	3389.88	0	0
11.10min : 527.425m/z	0	0	0	0	0	0	2536.77	0	0	2716.21	2314.94	0	2420.96	2344.55	2302.94	0	0	2323.93	0	2501.52	0	0	0	2765.77	0
11.15min : 745.513m/z	3584.09	0	0	0	0	3454.45	3842.06	0	0	0	0	0	0	0	3702.53	3621.37	0	0	4004.43	4072.82	3620.02	3851.9	0	0	3505.36
11.15min : 708.552m/z	0	0	1317.65	0	0	0	0	0	0	0	0	0	1356.66	1366.72	0	1505.17	1384.2	1329.01	1605.8	1459.72	0	0	0	0	0
11.16min : 657.453m/z	1617.16	0	0	0	0	0	2062.55	0	2039.08	2208.73	0	0	0	0	2055.21	0	0	1930.95	0	0	1828.38	0	2074.88	1954.7	1735.53
11.16min : 587.410m/z	0	0	3589.83	2913.49	0	3358.66	0	0	0	0	0	0	3874.37	3706.63	0	3777.23	4102.3	0	3950.66	3869.75	0	0	0	0	3296.57
11.17min : 713.516m/z	0	0	4658.77	0	0	3969.08	0	0	5628.71	5509.19	0	5949.71	0	0	5163.96	0	0	5653.11	0	0	5830.35	5159.95	0	5254.83	5143.79
11.18min : 587.411m/z	3476.88	3687.39	0	0	0	0	3534.01	0	3973.16	3467.53	0	4002.98	0	0	3511.68	0	0	3482.25	0	0	3214.94	3801.31	3633.99	3500.93	0
11.18min : 413.312m/z	2652.01	0	0	0	0	0	2583.03	0	3571.04	3441.97	0	3940.11	0	0	2697.62	0	0	2354.95	0	0	3404.86	0	3422.44	0	0
11.26min : 665.462m/z	1870.63	2034.1	1560.27	1451.41	2747.48	1835.85	0	0	0	1683.6	0	1948.76	0	0	1630.02	0	0	0	1290.78	1414.99	2094.07	1666.24	1615.63	0	1634.1
11.29min : 543.385m/z	2337.46	2228.25	0	0	2482.24	0	2597.41	0	0	2738.48	0	2746.72	0	0	0	2406.01	0	2312.66	0	0	0	2519.68	2439.9	0	2648.29
11.30min : 827.500m/z	2929.6	0	0	2538.94	3849.58	0	0	0	0	0	1348.94	0	0	1248	0	0	1254.98	1367.97	0	0	0	0	0	1311.7	1409.46
11.31min : 701.483m/z	5025.44	0	0	4599.47	6204.64	5392.45	0	0	0	0	0	0	0	0	5673.28	5249.21	0	5342.33	5898.28	5766.95	0	5295.95	0	5095.83	5602.32
11.42min : 499.357m/z	1648.39	0	0	0	0	0	1530.47	0	2090.57	1775.18	1889.58	0	0	1767.22	0	1828.93	1622.98	0	1821.57	1965.73	0	1684.69	0	0	1728.68
11.45min : 599.408m/z	0	0	0	0	4264.4	0	4183.37	0	4340.95	0	3698.19	0	0	0	0	2604.73	0	0	3674.49	3295.79	2754.29	0	3028.44	0	0
11.46min : 369.295m/z	1798.59	0	0	0	0	0	0	0	2617.77	0	2866.21	3544.68	0	0	0	2859.54	0	0	3208.45	0	3186.35	2777.21	2502.59	1704.16	2472.12
11.49min : 657.452m/z	0	0	0	0	0	6303.2	0	0	0	0	6433.98	0	5858.67	0	0	6088.88	0	0	6436.15	6287.02	5310.73	6021.52	0	6081.12	5397.05
11.49min : 639.400m/z	0	0	5084.88	0	0	7002.1	7004.47	0	6381.49	0	0	0	0	0	0	6599.87	6297.64	0	7533	0	0	6015.23	5680.08	5291.49	0
11.49min : 652.496m/z	1518.84	1264.75	0	0	0	0	0	0	1525.15	1360.72	0	1686.16	0	0	1239	1373.19	0	1469.85	1461.83	1409.29	1283.39	1475.84	1362.49	1351.49	1351.46
11.50min : 657.453m/z	0	5375.98	0	0	6878.36	0	5690.53	0	6065.69	5682.9	0	6042.99	0	0	5807.67	0	0	6169.16	0	0	0	0	6411.31	0	0
11.57min : 455.335m/z	1797.8	0	0	0	0	1341.48	1662.59	0	0	1246.99	0	0	1675.44	1468.22	1466.38	1053.36	0	0	0	1113.81	1677.32	1242.92	959.3	0	1761.7
11.63min : 991.646m/z	3066.05	0	0	0	3580.3	0	2687.37	0	2256.84	2966.01	2533.18	0	0	0	2979.52	2755.62	0	2888.83	2777.47	2876.26	3177.05	0	0	2373.74	2588.72
11.64min : 986.689m/z	0	0	0	0	2069.12	1391.67	1505.28	0	1394.11	1379.73	1334.47	0	0	0	1208.05	1271.26	0	983.163	0	1289.39	1279.43	0	0	1407.84	1309.96
11.69min : 613.428m/z	0	0	0	0	0	4653.61	0	0	0	0	4759.69	0	0	0	0	4804.44	0	0	4923.5	5153.59	4793.26	0	0	4428.01	4538.41
11.71min : 613.430m/z	4068.65	4870.31	0	0	0	0	4556.18	0	4496.73	4268.24	0	4743.14	0	0	4787.4	0	0	4673.11	0	0	0	0	4984.05	0	0
11.71min : 669.484m/z	0	0	3830.72	3971.97	4867.34	3570.58	0	0	0	0	3705.6	0	4646.61	0	0	4754.6	4306.7	0	0	0	0	0	0	0	0
11.71min : 947.622m/z	0	0	0	0	2744.06	2274.65	0	0	2452.63	2221.61	1691.38	0	0	0	0	0	0	0	1691.63	0	2325.05	0	0	2420.25	1838.03
11.72min : 925.652m/z	995.067	886.803	0	1008.82	0	1081.93	0	0	781.679	1127.92	909.869	984.521	0	0	0	1010.86	0	0	1027.94	838.844	1127.27	0	1046.68	1030.34	1149.29
11.72min : 942.660m/z	0	0	0	0	0	0	0	0	803.862	834.33	806.611	0	0	0	650.797	0	605.333	0	0	0	774.892	770.138	0	824.414	0
11.73min : 628.192m/z	0	665.42	0	0	1095.58	821.38	820.241	0	0	1236.15	0	823.307	0	0	0	864.828	0	703.828	0	0	0	0	0	0	0
11.73min : 669.488m/z	5786.02	0	0	0	0	0	3827.67	0	4434.09	0	0	0	0	0	0	0	0	4521.9	4481.8	0	4876.32	4114.89	4053.97	4305.08	3911.5
11.75min : 550.625m/z	0	0	0	0	6223.44	0	4160.39	0	4141.24	0	3797.48	4560.63	0	0	0	3763.33	3939.2	0	3975.45	0	0	0	0	0	0
11.80min : 811.500m/z	0	0	0	7773.14	10352.8	0	0	0	0	0	0	0	0	0	0	2516.12	2492.47	0	2528.57	2643.18	0	2350.83	0	2352.65	2733.25
11.86min : 971.517m/z	0	0	0	0	0	0	2022.99	2206.41	2073.02	0	1971.56	0	0	0	1966.78	0	2083.05	0	0	0	0	2117.28	2007.9	0	1884.85
11.88min : 591.494m/z	0	0	0	0	0	0	0	12080.1	0	11345.4	10850.3	0	0	10267.6	11518.2	0	0	0	12295.8	13763.4	12159.7	0	11560.9	0	0
11.89min : 837.591m/z	0	1770.89	0	1546.19	0	1801.43	0	0	0	0	1542.75	0	0	0	0	0	1788.22	1599.55	1680.63	0	2039.91	1776.95	0	1914.47	0
11.89min : 753.549m/z	0	0	0	0	0	0	0	2075.03	0	2281.27	0	2250.91	0	1573.22	0	0	0	0	2467.15	0	2684.79	1973.71	2203.72	0	0
11.95min : 569.401m/z	2562.54	2620.91	0	0	3224.23	2615.57	2935	0	2625.99	2767.56	3179.24	3056.98	0	0	2618.5	0	0	2832.47	3046.67	2818.16	0	2562.44	3132.67	2920.37	2724.77
11.99min : 671.471m/z	0	0	2644.76	2486	2820.53	1928.45	0	0	0	1949.34	2470.65	0	0	0	0	1931.37	0	1829.12	1947.31	2275.73	0	0	0	0	1978.79
12.01min : 693.456m/z	5270.13	0	0	0	6206.11	5242.65	0	0	0	4795.53	4907.97	0	0	0	0	0	0	5257.73	5504.2	0	4908.18	0	0	5272.57	5079.35
12.08min : 749.539m/z	2907.4	0	0	0	0	2907.98	0	0	2845.66	0	2235.28	0	0	0	0	0	0	2163.29	2368.52	2568.73	2723.63	2601.69	0	0	0
12.11min : 585.460m/z	0	0	0	0	0	0	0	0	1870.43	0	0	2014.67	1741.57	0	0	0	1931.67	0	1746	1746.17	0	0	1931.29	2055.19	0
12.13min : 585.463m/z	0	2078.33	2203.53	1793.53	2785.51	2140.94	1766.76	0	0	2165.6	0	0	0	0	1610.04	1788.13	0	1667.97	0	0	0	1829.33	0	0	0
12.19min : 705.510m/z	3392.46	0	0	3410.84	4683.75	3176.7	2825.98	0	3335.13	3175.37	3432.15	3245.57	0	0	2969.23	3266.37	3098.55	2851.61	3151.79	2828.89	2885.29	2913.57	2933.82	3166.76	0
12.24min : 282.277m/z	4083.88	0	0	0	0	3229.17	2993.12	0	3208.45	3367.09	0	2570.3	0	0	2152.65	2586.13	0	2379.48	2842.7	2255.88	2824.03	2964.61	0	2585.72	2619.43
12.25min : 525.366m/z	1139.94	0	799.345	0	0	908.511	0	0	806.251	0	1282.64	0	0	0	1482	1164.85	1514.87	1205.14	959.754	0	1568.04	1321.16	1037.91	837.008	1021.69
12.31min : 661.483m/z	3290.28	3838.58	3081.2	3410.96	4294.6	0	2871.09	0	3032.45	0	0	3145.2	0	2744.8	2859.74	2877.75	3051.47	2789.39	2978.31	2897.88	0	3394.8	2880.78	3017.63	0
12.31min : 656.528m/z	1585.08	0	1786.57	1779.27	0	1691.69	0	0	1494.55	3073.51	1376.89	1407.33	1473.08	0	0	1458.68	0	1256.52	1171	1496.83	1406.13	1655.63	0	0	1506.41
12.35min : 797.517m/z	0	0	70007.2	65840.1	0	0	0	67109.6	61662.6	65098	68377.1	64181.5	0	68000.7	0	67746.7	72817	70561.8	73195	75969.1	0	0	0	0	0
12.36min : 613.479m/z	0	0	51813.4	0	0	0	0	49654	47274.1	48844.2	49812.2	47690	0	46498.9	0	48997.5	51846.2	50136.8	52003.8	53744.5	0	0	0	0	0
12.37min : 797.518m/z	0	63946.7	0	0	80649.4	63494.3	67784.9	0	0	0	0	0	0	0	61033.3	0	0	0	0	0	76082	0	0	76105.4	74721
12.38min : 625.463m/z	3561.39	0	0	0	0	0	2336.98	0	2540.1	2213.23	0	2672.71	0	0	2411.66	2607.05	0	2392.33	2820.25	0	2541.08	0	0	2130.85	2234.4
12.38min : 613.480m/z	0	48738.6	0	49081.6	60632.7	45357.4	50074.1	0	0	0	0	0	0	0	45459.6	0	0	0	0	0	53224.8	57342.6	0	52374.7	52329.5
12.38min : 775.537m/z	0	8792.91	0	8552.72	0	0	0	0	9489.93	8777.81	0	0	0	0	8108.6	0	0	0	0	0	10136	0	0	10057.2	9855.89
12.38min : 335.254m/z	0	2660.92	2520.28	0	0	0	0	0	0	2017.02	2138.6	0	0	0	1834.07	0	0	0	0	3008.48	0	2861.17	0	2186.57	0
12.41min : 393.295m/z	7274.58	5511.35	0	5797.02	7277.07	5903.14	5265.43	0	4846.57	4692.09	5393	5046.3	0	4594.45	5193.04	5516.52	4663.41	4527.55	4701.96	4688.5	4661.83	5084.44	0	5288.08	4725.19
12.50min : 144.981m/z	0	0	0	5422.03	0	0	0	0	4578.81	4442.23	0	0	0	0	4656.18	5285.61	5023.41	0	5615.54	0	0	5032.09	0	4556.07	5461.55
12.53min : 256.261m/z	3095.84	3510.22	0	3233.59	4024.24	3161	2911.99	0	3066.61	0	2445.56	2030.89	0	0	2152.1	2438.52	2265.02	2266.05	2263.86	2013.32	2887.68	2696.48	0	2346.31	2246.57
12.55min : 391.282m/z	0	0	0	0	0	0	8788.96	0	8935.63	8861.95	9198.34	8011.02	7989.56	0	0	8241.18	8804.47	7914	8260.19	0	0	0	0	8592.45	0
12.55min : 149.023m/z	2757.78	3075.78	0	2640.95	3781.54	2864.67	2730.05	0	2839.04	3078.55	2702.94	2835.95	0	2523.54	2203.13	2496.4	2524.13	2514.2	2850.15	0	2762.01	2527.68	2587.95	0	0
12.55min : 413.265m/z	26102.5	26102.7	25703.6	24728	32381.4	24327.7	22189.9	0	0	22678.6	22787.2	0	21380.4	23174	22186.4	21239.2	22524.2	22564.4	0	0	0	0	0	0	0
12.55min : 436.337m/z	0	0	0	0	0	0	911.41	0	767.011	0	0	0	0	0	802.927	0	0	929.845	0	0	924.294	946.514	1068.55	828.62	0
12.56min : 803.550m/z	9231.37	9313.02	0	8600.47	12028.3	8585.58	7678.74	0	8146.87	7616.93	0	7754.5	0	8311.85	7274.9	7602.34	7607	7190.07	6783.79	6813.81	7491.81	7723.17	7478.23	7795.57	6756.81
12.56min : 429.243m/z	4170.08	0	3616.96	3357.05	4361.57	0	0	0	3022.41	0	3486.57	0	2694.42	3231	0	0	3169.3	0	0	0	0	3161.38	0	0	0
12.57min : 429.242m/z	0	3613.07	0	0	0	3411.43	0	0	0	0	0	3371.3	0	0	0	0	0	3133.2	2942.75	3270.42	3311.87	0	3487.41	3318.82	3086.92
12.59min : 773.546m/z	0	1543.54	1627.96	0	0	0	0	0	1711.57	1739.19	1807.8	0	1736.81	1649.82	0	1616.63	0	1715.2	1995.85	0	1426.07	0	0	1656.28	1571.81
12.60min : 768.578m/z	0	0	0	0	0	0	0	0	1281.46	1113.1	0	0	0	0	1928.04	0	0	1184.27	0	0	1093.41	1018.46	1194.89	0	1054.73
12.61min : 573.431m/z	0	3389.86	3791.03	3165.92	4247.09	3239.35	3225.75	0	3494.67	2870.53	3505.83	2838.99	3148.6	2983.05	3275.18	3396.13	0	2985.37	3248.96	2999.31	3003.09	0	3053.93	0	3229.64
12.61min : 568.473m/z	2191.7	2027.89	0	2162.73	2473.47	1615.61	1521.68	0	1758.15	1780.75	0	1882.86	1860	1410.59	1572.12	1594.2	1808.4	1244.17	1602.8	1647.84	1538.87	1686.42	0	1528.22	1655.01
12.63min : 663.452m/z	0	5794.09	0	5464.52	0	4179.33	3815.29	0	3795.44	4779.2	0	4570.77	4651.25	4624.48	4595.45	0	5252.22	0	0	5722.66	0	0	5541.38	4627.37	0
12.63min : 708.508m/z	0	2672.91	2810.87	2940.49	3012.4	0	0	0	1949.73	0	2610.8	0	2506.93	0	0	0	2763	2689.85	2873.23	0	3095.18	0	2916.53	0	0
12.64min : 685.434m/z	19642.9	0	20783.8	19885.5	0	14088.8	13928.8	0	13545.5	0	16976.1	0	15665.1	17744	18028.4	18515.7	19276.6	18759.5	0	0	18762.7	19620.1	18011.6	16493.3	0
12.64min : 701.413m/z	1654.56	0	1587.65	0	0	0	0	1260.68	1197.76	0	0	0	1396.61	0	1419.59	0	0	0	0	1564.47	0	1534.16	1428.74	0	0
12.66min : 701.411m/z	0	1449.93	0	0	1429.8	1180.88	0	0	0	1307.25	1270.16	1386.04	0	1421.09	0	1514.65	1450.43	1438.27	1515.87	0	1460.35	0	0	1437.87	0
12.73min : 661.302m/z	0	1182.45	0	961.598	1374.9	1254	1163.99	0	1325.12	1201.04	0	1084.9	1111.27	1154.97	0	1463.83	0	1239.09	1298.34	1317.47	1435.46	1175.37	1311.65	1314.44	1243.79
12.74min : 301.281m/z	0	733.851	606.997	0	798.511	534.822	513.802	0	0	0	770.837	647.898	596.914	530.752	0	0	0	0	0	0	0	0	0	598.373	0
12.76min : 529.403m/z	0	0	0	1511.52	0	1469.97	1376.1	0	1423.05	0	1513.08	1352.58	0	0	0	0	0	1778.32	0	1443.01	0	1246.08	1532.94	0	0
12.78min : 161.163m/z	1375.54	0	1636.69	1475.06	1813.21	1194.89	1454.16	0	1601.84	0	1133.57	1423.55	0	1384.04	1351.75	1779.6	1191.1	0	1251.14	1664.26	1428.14	1278.48	1559.47	1563.5	1403.03
12.84min : 455.349m/z	0	11572.2	0	10254.4	12133.4	4733.75	4080.57	0	3293.09	3365.77	4701.22	4615.39	4225.98	4000.17	4522.91	3825.31	0	3959.31	0	4185.63	3046.39	0	2348.54	2378.29	2497.19
12.84min : 272.975m/z	0	0	1549.27	1322.52	1752.23	0	1363.24	0	0	0	1351.04	0	0	0	0	967.724	0	0	1364.53	1288.62	0	1337.45	1188.97	1129.51	0
12.85min : 232.928m/z	0	2276.74	1867.66	2202.89	0	1730.45	2039.71	0	1896.01	0	2056.03	1782.48	0	1710	0	1548.38	0	0	1510.9	0	0	2213.73	0	0	1595.43
12.85min : 464.849m/z	1942.36	0	0	0	1932.85	0	0	0	0	1508.1	0	0	1694.56	0	1699.24	0	1785.77	1563.52	0	1545.97	1867.99	0	1892.64	1808.67	0
12.85min : 248.928m/z	3501.32	3669.34	0	3243.58	4490.52	0	0	0	2798.45	0	0	0	0	2468.98	0	2803.38	0	0	3259.53	0	0	0	3159.82	0	0
12.85min : 250.943m/z	0	0	0	0	0	2843.58	2887.74	0	0	12678.3	2687.91	2884.62	3241.3	0	2872.69	0	12173.7	2762.6	0	2946.75	2980.64	3479.1	0	2798.2	3036.24
12.85min : 234.997m/z	0	0	2223.03	1891.13	0	1871.5	2106.13	0	0	1836.59	2111.15	0	0	1866.99	1766.33	2007.39	0	1746.64	0	2040.66	2310.7	0	2336.75	2208.68	2403.06
12.85min : 239.644m/z	0	0	0	0	3502.43	0	0	0	2902.06	2707.19	2271.37	0	0	2028.3	0	2022.04	0	0	2612.73	2259.71	2577.37	0	0	0	0
12.85min : 125.986m/z	13926.4	15144.3	0	14115.4	17170.3	13463.2	0	0	12755.9	0	13095.1	0	11286	11599.9	12301.6	11838.8	0	11600.5	12817.9	12431.1	12653.2	12753	13905.4	13907.5	14513.5
12.85min : 167.010m/z	0	5794.75	0	0	0	5224.08	5636.71	0	5808.77	0	0	0	5285.68	0	0	0	0	0	5301.29	5506.06	6281.46	0	5848.07	5517.13	5294.71
12.85min : 496.289m/z	0	0	0	1966.35	0	2119.49	1530.58	0	1500.37	0	1739.06	0	0	1584.06	0	0	0	1242.09	0	0	1472.03	1393.33	1410.47	1473.44	0
12.85min : 460.271m/z	0	1632.4	0	0	2025.82	1507.25	1553.76	0	0	0	0	1398.2	0	1305.37	0	0	0	0	1310.83	0	1686.04	1880.21	0	0	1570.97
12.85min : 143.995m/z	0	0	0	0	18753.6	0	12827	0	14019.3	0	0	12225.9	13193.4	13202.8	0	0	0	0	13844.3	0	13355.6	0	13559.2	0	13617.4
12.85min : 249.146m/z	1806.44	1938.53	0	1370.52	0	0	0	0	0	1405.84	1453.76	0	0	0	0	1348.09	1637.75	0	0	0	1468.98	0	0	1750.44	0
12.86min : 162.002m/z	7612.6	0	0	7296.94	9119.39	7628.21	6372.12	0	7054.89	7051.75	6726.23	6719.28	6917.74	6610.79	6488.28	6575.13	6414.77	0	6789.64	0	6659.54	6141.96	0	6777.4	0
12.86min : 210.976m/z	0	0	0	2771.58	0	0	0	0	0	2545.95	0	2372.58	0	0	0	2290.31	0	0	2057.74	2425.06	2677	0	0	2654.89	0
12.86min : 211.981m/z	0	3172.18	0	0	3461.85	2366.76	0	0	2496.66	0	2801.77	0	2288.92	0	2281.82	0	2370.07	2234.81	0	0	0	3278.55	2650.5	0	2735.46
12.86min : 501.294m/z	0	0	0	0	0	1593.32	1910.67	0	0	0	0	1603.02	1764.3	1409.69	0	0	0	1495.16	1219.04	1506.89	0	1838.65	0	0	0
12.86min : 229.991m/z	0	4971.82	0	0	6054.55	0	4147.14	0	0	4162.26	0	0	4408.47	0	0	4603.05	4445.03	0	0	0	0	4597.63	4333.44	0	4549.08
12.86min : 253.005m/z	6736.38	7752.66	0	6560.89	8385.89	6353.88	5981.95	0	6409.31	5746.27	6025.73	5835.14	5991.31	5623.64	6430.67	5424.23	5987.73	5992.6	5832.79	5860.28	6671.12	6734.01	5696.79	6009.63	6211.96
12.86min : 132.102m/z	1638.28	1885.95	0	1641.47	2104.22	1523.58	1698.32	0	1550.75	1609.06	1753.48	1946.74	1336.1	1438.81	1388.31	0	0	1389.72	1128.79	1287.73	1546.36	1834.26	1619	1750.63	1526.95
12.86min : 931.557m/z	0	0	0	0	0	4700.93	4553.07	0	4625.17	4610	3790.01	4042.52	4361.28	4325.82	4185.47	4492.09	4981.33	4837.33	4047.78	4832.58	0	7101.83	5522.73	6303.2	5538.25
12.86min : 203.024m/z	0	2280.13	0	2298.75	1798.38	0	2056.58	1544.28	2007.9	1624.09	2004.52	1839.26	1909	0	1548.12	1612.18	2154.44	1893.53	1672.47	1777.51	1984.31	0	1879.16	2003.57	1751.76
12.86min : 184.997m/z	0	0	0	0	4953.58	3881.39	0	0	0	2782.96	3243.48	3458.5	0	0	3313.52	0	3338.91	2309.47	0	3245.16	2920.89	0	0	0	0
12.87min : 221.033m/z	1204.57	1323.44	0	0	0	0	1480.29	0	1284.53	0	0	0	1222.13	0	1425.23	0	0	0	1407.85	0	0	0	1728.67	0	0
12.87min : 138.980m/z	2319.29	2349.04	0	1954.83	2729.35	2213.88	1941.5	0	1788.63	1764.48	1919.1	2165.74	1675.36	0	1699.89	0	0	0	0	0	0	0	2037.89	0	0
12.87min : 752.446m/z	0	0	0	0	0	0	0	0	0	0	0	0	0	5760.99	5952.4	0	5874.12	5909.05	3099.2	2858.21	3277.05	3459.83	3243.95	2947.2	2933.7
12.88min : 115.965m/z	4030.73	0	0	3660.41	0	0	3933.18	0	0	3377.68	3602.79	4595.11	3434.07	0	3393.79	3883.83	2863.6	3128.24	3500.9	3140.19	3285.55	0	3497.36	3227.31	3397.85
12.88min : 271.010m/z	3822.66	4324.59	0	3756.62	4286.43	3095.74	3343.82	0	3860.6	2969.62	2550.63	3253.69	2590.85	2909.03	3664.12	0	3613.63	3336.99	3037.9	3275.43	3511.67	3483.21	3256.89	2670.58	3332.3
12.97min : 118.087m/z	20682.5	21151.6	20198	19702.1	25778.7	17738	19796.9	19047	18812.5	18623.2	18010.9	20674.9	19120	18356.3	16003.6	16290.1	17670.7	16825.2	17897.5	16823.9	18275.1	19323.7	17065.8	15829.5	15965.8
13.01min : 167.964m/z	3862.84	3905.76	4669.67	3981.99	5540.96	4155.35	3523.68	3814.79	3749.78	4082.56	3816.77	3463.57	3747.08	3013.82	2687.05	3574.32	3967.32	3018.81	0	2806.13	3882.48	3013.76	3766.29	3016.98	3387.33
13.01min : 148.969m/z	3561.49	3657.5	0	3625.97	4563.7	2938.16	3319.58	3122.05	3145.3	2921.18	3247.67	3651.14	3124.03	2643.55	2972.71	2636.06	2760.68	2790.49	2991.97	3247.48	2638.46	3247.15	0	2921.82	2675.45
13.47min : 113.964m/z	20241.8	20146.3	0	18765.8	25385	18741.4	0	18746.9	17616.7	0	0	18619.7	0	17309.7	18876.3	0	0	0	16842.8	17790	0	0	0	0	0
13.48min : 113.964m/z	0	0	20676	0	0	0	16724.7	0	0	0	0	0	16489.4	0	0	18132.1	17701.8	0	0	0	17437	0	0	17697.4	17593.1
13.50min : 159.968m/z	0	14196.7	14343.4	13482.7	0	0	12509.5	13369.2	0	0	0	0	10949.2	9743.46	0	0	0	0	11795.2	11415.1	11387.5	0	0	0	0
13.50min : 182.983m/z	9291.65	0	0	0	10820	7154.13	6715.47	0	0	0	7481.8	0	7279.21	7599.35	0	0	0	0	8216.3	0	0	7507.68	7345.56	7355.8	0
Notes:
RT: Retention time
m/z: Mass to charge ratio
MG: Mature Green (Mature leaves of the green variety M. speciosa)
MGA-1 to MGE-5: The alphabets A to E represent the 5 biological replicates of each MG sample and the numbers -1 to -5 represent the 5 technical replicates for each biological replicate
